# Supplementary material for: Complete plastome sequences of Equisetum arvense and Isoetes flaccida: implications for phylogeny and plastid genome evolution of early land plant lineages
Source: BMC Evol Biol. 2010 Oct 23;10:321. doi: 10.1186/1471-2148-10-321 (PMC3087542; doi:10.1186/1471-2148-10-321)
Supplement: Additional file 5 — Nucleotide alignment Alignment of 49 genes from 43 plastomes used for phylogenetic analysis described in the text. Data are interleaved by gene and exclusion blocks are provided at the end of the file. [file 1471-2148-10-321-S5.TXT]

[
Additional file 5 � Nucleotide alignment

Alignment of 49 genes from 43 plastomes used for phylogenetic analysis described in the text.  
Data are interleaved by gene and exclusion blocks are provided at the end of the file.
]

#NEXUS 

BEGIN DATA;
	DIMENSIONS NTAX=43 NCHAR=35382;
	FORMAT DATATYPE=DNA  MISSING=? GAP=- Interleave=yes;
MATRIX

[                             10        20        30        40        50        60        70        80        90        100       110       120       130       140       150       160       170       180       190       200       210       220       230       240       250       260       270       280       290       300       310       320       330       340       350       360       370       380       390       400       410       420       430       440       450       460       470       480       490       500       510       520       530       540       550       560       570       580       590       600       610       620       630       640       650       660       670       680       690       700       710       720       730       740       750       760       770       780       790       800       810       820       830       840       850       860       870       880       890       900       910       920       930       940       950       960       970       980       990       1000      1010      1020      1030      1040      1050      1060      1070      1080      1090      1100      1110      1120      1130      1140      1150      1160      1170      1180      1190      1200      1210      1220      1230      1240      1250      1260      1270      1280      1290      1300      1310      1320      1330      1340      1350      1360      1370      1380      1390      1400      1410      1420      1430      1440      1450      1460      1470      1480      1490      1500      1510      1520      1530      1540      1550      1560      1570      1580      1590      1600      1610      1620      1630      1640      1650      1660      1670      1680      1690      1700      1710      1720      1730      1740      1750      1760      1770      1780      1790      1800      1810      1820      1830      1840      1850      1860      1870      1880      1890      1900      1910      1920      1930      1940      1950      1960      1970      1980      1990      2000      2010      2020      2030      2040      2050      2060      2070      2080      2090      2100      2110      2120      2130      2140      2150      2160      2170      2180      2190      2200      2210      2220      2230      2240      2250      2260      2270]
[                             .         .         .         .         .         .         .         .         .         .         .         .         .         .         .         .         .         .         .         .         .         .         .         .         .         .         .         .         .         .         .         .         .         .         .         .         .         .         .         .         .         .         .         .         .         .         .         .         .         .         .         .         .         .         .         .         .         .         .         .         .         .         .         .         .         .         .         .         .         .         .         .         .         .         .         .         .         .         .         .         .         .         .         .         .         .         .         .         .         .         .         .         .         .         .         .         .         .         .         .         .         .         .         .         .         .         .         .         .         .         .         .         .         .         .         .         .         .         .         .         .         .         .         .         .         .         .         .         .         .         .         .         .         .         .         .         .         .         .         .         .         .         .         .         .         .         .         .         .         .         .         .         .         .         .         .         .         .         .         .         .         .         .         .         .         .         .         .         .         .         .         .         .         .         .         .         .         .         .         .         .         .         .         .         .         .         .         .         .         .         .         .         .         .         .         .         .         .         .         .         .         .         .         .         .         .         .         .         .         .         .         .         .         .         .         .         .         .         .         .         .         .         .         .         .         .         . ]
[psaA]
Arabidopsis          atgattattcgttcgccggaacca------gaagtcaaaattttg---------gtagatagggatcccataaaaacttctttcgaggaatgggctaaacccggtcatttctcaagaacaatagctaaggga---cctgatactaccacttggatctggaacctacatgctgatgctcacgattttgatagtcataccagtgatttggaggaaatctctcgaaaagtatttagtgcccatttcggccaactctctatcatctttctttggctgagtggcatgtatttccatggtgctcgtttttccaattatgaagcatggctgagtgatcctactcacattggacctagtgctcaggtggtttggccaatagtgggccaagaaatcctgaatggagatgtgggcggaggcttccgaggaatacaaataacctcaggcttttttcagatttggcgagcatccggaataactagtgaattacaactttattgtaccgcaattggcgcattggtcttcgcagccttaatgctttttgctggttggttccattatcacaaagcagctccaaaattggcttggttccaagatgtagaatctatgttgaatcaccatttagcagggctactaggacttgggtccctttcttgggcaggacatcaagtacatgtatctttaccgattaaccaatttctaaacgctggagtagatcctaaagaaataccgcttcctcatgaatttatcttgaatcgggatcttttggctcaactttatccaagttttgctgaaggagcaactcccttttttaccttaaattggtcaaaatactcggaatttcttacttttcgtggcggattagatccagtgactgggggtctatggttaaccgatatagcacatcatcatttagctatcgcaattctttttctaatcgcgggtcatatgtataggaccaactggggtattggtcatggtataaaagatattttagaggctcataaaggtccatttacaggccaaggccataaaggcctatatgaaattctaacaacatcatggcatgctcaattatctcttaacctagctatgttaggctctttaaccattattgtagctcaccatatgtattccatgcccccttatccatatctagctactgactatgctacacaactgtcattgttcacacatcacatgtggattggtggatttctcatagttggtgctgctgcgcatgcagccatttttatggtaagagactatgatccaactaatcgatataacgatttattagatcgtgtcctgaggcatcgcgatgcaatcatatcacatctcaactgggtatgtatatttctaggcttccacagttttggtttgtatattcataatgataccatgagtgctttagggcgtccacaagatatgttttcagatactgctatacaattacaaccagtctttgctcaatggatacaaaatacccatgctttagcacctggtgtaacagcccctggtgaaacagcgagcaccagtttgacttgggggggcggtgagttagtagcagtgggtggcaaagtagctttgttacctattccattaggaacggcagattttttggtacatcatattcatgcatttacaattcatgtgacggtattgatactgttgaaaggtgttctatttgctcgtagctcgcgtttaataccagataaagcaaatcttggttttcgtttcccttgtgatgggccgggaagaggaggaacatgtcaagtatctgcttgggatcatgtcttcttaggactattctggatgtacaatgctatttccgtagtaatattccatttcagttggaaaatgcagtcagatgtttggggtagtataagtgatcaaggggtggtaactcatattactggaggaaactttgcacagagttccattactattaatgggtggctccgcgatttcttatgggcacaagcatctcaggtaattcagtcttatggttcttcgttatctgcatatggtctttttttcctaggtgctcattttgtatgggctttcagtttaatgtttctattcagcgggcgtggttattggcaagaacttattgaatccattgtttgggctcataataaattaaaagttgctcctgctactcagcctagagccttgagcattatacaaggacgtgctgtaggagtaacccattaccttctgggtggaattgccacaacatgggcgttcttcttagcaagaattattgcagtaggataa   [2253]
Morus                atgattattcgttcgccggaacca------gacgttaaaattttg---------gtagatagggatcccataaagacttctttcgaggaatgggccagaccgggtcatttctcaagaacaatagctaagggg---cctgatactaccacttggatctggaacctacatgctgatgctcacgatttcgatagccaaaccagtgatttagaagagatctctcgaaaagtatttagtgcccatttcggtcaactctccatcatctttctttggctgagtggtatgtatttccacggtgctcgtttttccaattatgaagcatggctaagcgatcctactcacattggacctagtgcccaggtggtttggccaatagtgggtcaagaaatattgaatggtgatgtaggcgggggtttccgaggaatacaaataacctctggtttttttcagatttggcgagcatctggaataactaatgaattacaactctattgtactgcaattggtgcattggtttttgcagccttaatgctttttgctggttggttccattatcacaaagctgctccaaaattggcttggttccaagatgtagaatctatgttgaatcaccatttagcagggctactaggacttgggtctctttcttgggcggggcatcaagtacatgtatctttaccgattaatcaatttctaaatgctggagtagatcctaaagagattccacttcctcatgaatttatcttgaatcgggatcttttggctcaactttatcccagttttgctgagggagcaaccccatttttcaccttgaattggtcaaaatatgcagaatttcttacttttcgtggaggattagatccagtaactgggggtctctggctgaccgatattgcacaccatcatttagctattgcaattcttttcctggtagcgggtcacatgtataggaccaactggggcattggtcatggcataaaagatattttagaggctcataaaggcccatttaccggccagggccataaaggcctatacgagatcctaacaacgtcatggcatgctcaattatctcttaacctagctatgttgggctctttaaccattgttgtagctcatcatatgtattccatgcccccttatccatatctagctactgactatggtacacaactttcattgttcacacatcacatgtggattggtggatttctcatagttggtgctgctgcgcatgcagccatttttatggtaagagactatgatccaaccactcgatacaacgatctattagatcgtgtccttaggcatcgcgatgcaatcatatcacatctcaattgggtatgtatatttttaggctttcacagttttggtttgtatattcataatgatactatgagcgctttagggcgtccccaagatatgttttcagataccgctatacaattacaacccgtatttgctcaatggatacaaaacacccatgctttagcacctggtgcaacagcccctggtgcaacaacaagcaccagtttgacttggggaggtggtgatttagtagcagtgggcggcaaagttgctttgttacctattccattaggaaccgcagattttttggtccatcacattcatgcatttacgattcatgtgacggtattgatacttctgaaaggtgttctatttgctcgtagctcgcgtttgataccagataaagcaaatctaggttttcgtttcccttgtgatggacctggaagaggggggacatgtcaagtatctgcctgggatcatgtcttcttagggctattctggatgtataattcaatttcagtcgtaatattccatttcagttggaaaatgcagtcagacgtttggggtagtataagtgatcaaggagtggtaactcatatcacgggaggaaactttgcgcagagttccactactattaatgggtggctccgcgatttcttatgggcacaggcatcccaggtaattcagtcctatggttcttcattatctgcatatggcctttttttcctaggtgctcactttgtatgggcttttagtctaatgtttctattcagcgggcgtggttattggcaagaacttattgaatccatcgtttgggctcataataaattaaaggttgctcctgctactcagcctagagccttgagcattgtccaaggacgtgctgtaggagtaacccattaccttctgggtggaattgccacaacatgggcattcttcttagcaagaattattgcagtaggataa   [2253]
Vitis                atgattattcgttcgccggaacca------gaagttaaaattttg---------gtagatagggatcccataaaaacttctttcgaggaatgggccagacccggtcatttctcaagaacaatagctaagggc---cctgatactaccacttggatctggaacctacatgctgatgctcacgatttcgatagccataccagtgatttggaggagatctctcgaaaagtatttagtgcccatttcgggcaactctccatcatctttctttggctgagtggcatgtatttccacggtgctcgtttttccaattatgaagcatggctaagcgatcctactcacattggacctagtgcccaggtggtttggccaatagtgggccaagaaatattgaatggtgatgtgggcgggggtttccgaggaatacaaataacctctggtttttttcagatgtggcgagcatctggaataactaatgaattacaactttattgtaccgcaattggtgcattggtctttgcagccttaatgctttttgctggttggttccattatcacaaagccgctccaaaattggcttggttccaagatgtagaatctatgttgaatcaccatttagcggggctactaggacttgggtctctttcttgggcggggcatcaagtacatgtatctttaccgattaaccaatttctaaacgctggagtagatcctaaagagatcccacttcctcatgaatttatcttgaatcgggatcttttggctcaactttatcccagttttgccgagggagcaaccccatttttcaccttgaattggtcaaaatatgcagaatttcttacttttcgtggaggattagatccagtaactgggggtctatggctgaccgatattgcacaccatcatttagctattgcaattcttttcctgatagcgggtcacatgtataggaccaactggggcattggtcatgggctaaaagatattttagaggctcataaaggtccatttacaggtcagggccataaaggcctatatgaaattctaacaacgtcatggcatgctcaattatctcttaacctagctatgttaggctctttaaccattgttgtagctcaccatatgtattccatgcccccttatccatatttagctactgactatggtacacaactgtcattgttcacacatcacatgtggattggtggatttctcatagttggtgctgctgcgcatgcagccatttttatggtaagagactatgatccaactactcgatacaacgatctattagatcgtgtccttaggcatcgtgatgcaatcatatcacatctcaactgggcatgtatatttctaggctttcacagttttggtttgtatattcataatgataccatgagcgctttagggcgtccccaagatatgttttcagatactgctatacaattacaacccgtctttgctcaatggatacaaaacacccatgccctagcacctagtgcaacggctcctggtgcaacaacaagcaccagtttgacttgggggggtggtgatttagtagcagtgggtggcaaagtagctttgttgcctattccgttaggaaccgcagattttttggtacatcacattcatgcatttacgattcatgtgacggtattgatactcctgaaaggtgttctatttgctcgtagctctcgtttgataccggataaagcaaaccttggttttcgtttcccatgtgatggacctggaagagggggtacatgtcaagtatcagcttgggatcacgtcttcttagggctattctggatgtataattcaatttcggtagtaatattccatttcagttggaaaatgcagtcagatgtttgggggagtataagtgatcaaggggtgttaactcatatcacgggaggaaactttgcgcaaagttccattactattaatgggtggctccgcgatttcttatgggcacaggcatcccaggtaattcagtcttatggttcttcattatccgcatatggtctttttttcctaggtgctcattttgtatgggcttttagtttaatgtttctatttagcgggcgtggttattggcaagaacttattgaatccatcgtttgggctcataataaattaaaagttgctcctgctacccagcctagagccttgagcattgtacaaggacgtgctgtaggagtaacccattaccttctgggtggaattgccacaacatgggcgttcttcttagcaagaattattgcagtaggataa   [2253]
Nicotiana            atgattattcgttcgccggaacca------gaagttaaaattttg---------gtagatagggatcccgtaaaaacttcgttcgaggaatgggccagaccgggtcatttctcaagaacaatagctaaaggg---cctgatactaccacttggatctggaacctacatgctgatgctcacgatttcgatagccataccagtgatttggaggagatctctcgaaaagtatttagtgcacatttcggtcaactctccatcatctttctttggctgagcggcatgtatttccacggtgctcgtttttctaattatgaagcgtggctaagtgatccaactcacattgggcctagtgcccaggtggtttggccaatagtgggccaagaaatattaaatggtgacgtaggcgggggtttccgaggaatacaaataacctctggtttttttcagatttggcgagcatctggaataactagtgaattacaactctattgtacagcaattggggcattggtctttgcagcgttaatgctttttgctggttggtttcattatcataaagcggcgccaaaattggcttggtttcaagatgtagaatctatgctgaatcaccatttggcagggctactaggacttgggtctctctcttgggcggggcatcaagtacatgtatctttaccgattaaccaatttctaaacgctggagtagatcctaaagagataccacttcctcatgaatttatcttgaatcgagatcttttggctcaactttatcccagttttgccgagggagcaaccccatttttcaccttgaattggtcaaaatatgcggactttcttacttttcgtggaggattagatccagtaactgggggtctgtggctgactgatattgcccatcaccatttagctattgcaattcttttcctgatagcgggtcacatgtataggaccaactggggtattggtcatggactaaaagatattttagaagctcataaaggtccatttacaggtcagggccataaaggcctatatgagatcctaacaacgtcatggcatgctcaattatctcttaacttagctatgttaggctctttaaccattgttgtagctcaccatatgtattccatgcccccttatccgtatctagctactgactatggtacacaactgtcattgttcacacatcacatgtggattggtggatttctcatagttggtgctgccgcgcatgcagccatttttatggtaagagattatgatccaactactcggtacaacgatctattagatcgtgtccttagacatcgtgatgcaatcatatcccatctcaactgggcatgtatatttctaggctttcacagttttggtttgtatattcataatgataccatgagcgctttagggcgtcctcaagatatgttttcagataccgctatacaattacaacccgtttttgctcaatggatacaaaacacccatgctttagcacctggtgcaacggctcctggtgcaacagcaagtaccagtttaacttgggggggtggtgatttagtggcagtgggtggcaaggtggctttgttgcctattccattaggaaccgcggatttcttggtacatcacattcatgcatttacgattcatgtgacggcactgatactcttgaaaggtgttctatttgctcgcagttcccgtttgacaccggataaagcaaaccttggttttcgttttccttgtgatggacctggaagagggggtacatgtcaagtatcggcctgggatcatgtcttcttaggactattctggatgtacaatgcaatttcggtagtaatattccatttcagttggaaaatgcagtcagatgtttggggcagtgtaagtgatcaaggggtagtaactcatatcacgggaggaaactttgcgcaaagttctattactattaatgggtggctccgcgatttcttatgggcacaggcatcccaggtaattcagtcttatggttcttcattatctgcatatggcctttttttcctaggtgctcattttgtctgggcttttagtttaatgtttctattcagtggacgtggttattggcaagaacttattgaatccatcgtttgggctcataataaattaaaagttgctcctgctactcagccgagagccttgagcattatacaaggacgtgctgtaggagtaacccattaccttctgggtggaattgccacaacatgggcattcttcttagcaagaattattgcagtaggataa   [2253]
Helianthus           atgattattcgttcgccggaacca------gaagtaaaaattttg---------gtagatagggatcacataaaaacttcattcgaggaatgggctagaccgggtcatttctcaagaacaatagctaaaggc---cctgaaactaccacttggatctggaacctacatgctgatgctcacgatttcgatagccataccagtgatttggaggagatctctcgaaaagtatttagtgcgcatttcggtcaactctccatcatcttcctttggctgagtggcatgtatttccacggtgctcgtttttccaattatgaagcatggctaagcgatccgactcacattgggcctagtgcccaggtggtttggccgatagtgggccaagaaatattgaatggtgatgtgggcgggggcttccgaggaatacaaataacctctgggttttttcagctttggcgagcatctggaataactagcgaattacaactctattgtaccgcaattggtgcattgatctttgcagcgttaatgctttttgctggttggtttcattatcataaagctgctccaaaattggcttggtttcaagatgtagaatctatgttgaatcaccatttagcggggctactaggacttgggtctctctcttgggcggggcatcaagtacatgtatctttacctattaaccaatttctaaacgctggagtagatcctaaagaaataccacttcctcatgaatttatcttgaatcgggatcttttggctcaactttatcccagttttgccgagggagcaaccccgtttttcaccttgaattggtcaaaatatgctgactttcttacttttcgtggaggattagaccccgtaactggaggtctatggctaaccgatactgcacaccatcatttagctattgcaattctttttcttatagcgggtcacatgtataggaccaactggggcattggtcatggtctaaaagatattttagaagctcataaaggtccatttacgggccagggccataaaggcctatatgagatcctaacaacgtcgtggcatgctcaattatctcttaacctagctatgttaggctctttaaccattgttgtagctcaccatatgtatgccatgcctccttatccatatctagctactgactatggtacacaactatcattgttcacacatcatatgtggattggtggatttctcatagttggtgctgctgcgcatgcagccatttttatggtaagagactacgatccaactactcgatacaacgatctattagatcgtgttcttaggcatcgcgatgcaatcatatcacatctcaactgggcatgtatatttctaggctttcacagttttggtttgtatattcataatgataccatgagcgctttagggcgtcctcaagatatgttttcagataccgctatccaattacaacccgtctttgctcaatggatacaaaacacccacgctttagcacctggtgcaacggctcctggtgcaacagcaagcaccagtttaacttgggggggcggtgatttagtagcagtgggcggcaaggtagctttgttacctattccattaggaaccgcggattttttggtacatcacattcatgcatttacgattcatgtgacggtattgatacttctgaaaggtgttctatttgctcgtagctcccgtttgataccggataaagcaaatcttgggtttcgttttccttgtgatgggcctggaaggggggggacatgtcaagtatcagcttgggaccatgtcttcttaggactattctggatgtacaattcaatttcagtagtcatatttcatttcagttggaaaatgcagtcagatgtttggggcagtataagcgatcaaggagtcgtaactcatatcacgggaggaaactttgcgcagagttctattactattaatgggtggctccgcgatttcttatgggcacaggcatcccaggtaattcagtcttatggttcttcattatccgcatatggcctttttttcctaggtgctcattttgtatgggcttttagtttaatgtttttattcagtggacgtggttattggcaagaacttattgaatccatcgtttgggctcataataaattaaaagttgctcctgctacccagccgagagccttaagcattgtacaaggacgtgctgtaggagtaacccattaccttctgggtggaattgccacaacatgggcgttcttcttagcaagaattattgcagtaggataa   [2253]
Spinacia             atgattattcgttcgccggaacca------gaagtaaaaattttg---------gtagatagggatcccgtaaaaacttcgtttgaggcatgggccaaacctggtcatttttcaagaacaatagctaagggc---cctgaaactactacatggatctggaacctacatgctgatgctcacgatttcgatagccataccagcgatttggaggagatctcccgaaaaatttttagtgcccatttcggtcaactctccatcatctttctttggctgagtggtatgtatttccacggtgcccgtttttccaattatgaagcatggctaagcgatcctactcacattggacctagtgcccaagtagtttggccgatagtgggtcaagaaatattgaatggtgatgtagggggaggtttccgaggaatacaaataacctctgggttttttcaaatttggcgagcatctggaataactagtgaattacaactttattgtaccgcaattggtgcattggtctttgcagcattaatgctttttgctggttggttccattatcacaaagcggctccaaaattagcttggttccaagatgtggaatctatgttgaatcaccatttagcaggactactaggacttgggtctctttcttgggcgggtcatcaaatccatgtatctttaccgattaaccaatttctaaatgctggagtagatcctaaagagataccgcttcctcatgaattaatcttgaatcgggatcttttggctcaactttatcccagttttgccgaaggagcaaccccgtttttcactttgaattggtcaaaatatgcggactttcttacttttcgtggagggttagacccagtaactggaggtctgtggctgaccgatactgcacaccatcatttagctattgcaattcttttcctgatagcgggtcatatgtatagaacgaactggggcattgggcatggtctaaaagatattttagaggctcataaaggtccatttacgggccagggacataaaggcttatatgagatcttaacaacgtcatggcatgctcaattagctcttaacctagctatgttaggttctttaaccatcgttgtagctcatcatatgtatgcgatgcccccttatccatatctagctactgactatggtacccaactttcattgtttacacatcacatgtggattggtggatttctcatagttggtgctgctgcgcatgcggccatttttatggtaagagactatgatccaactactcgatacaacgacctattagatcgggttcttagacatcgcgatgcaatcatatcacatcttaactgggcatgtatatttctaggatttcacagttttggtttatatattcataatgataccatgagtgctttagggcgtcctcaagatatgttttcagataccgctatacaattacaacctgtcttcgctcaatggatacaaaacacccatgctttagcgcctagtgcaacggctccgggtgcaacagcaagcaccagtttgacttggggaggtagtgatttagtagcagtgggtggaaaagtagccttgttacccattccactagggaccgcagattttttagtccaccacattcatgcttttacaattcatgtgacggtactaatacttctaaaaggcgttctatttgctcgtagctctcgtttgataccggataaagcaaatcttgggtttcgcttcccttgtgatggacctggaagagggggaacatgccaagtatccgcgtgggatcatgtattcttagggctattctggatgtacaactcaatttcggtagtaatatttcatttcagttggaaaatgcagtcagatgtttggggtagtataagcgatcaaggggtggtaactcatatcactggaggaaactttgcgcaaagttctattactattaatgggtggctacgtgatttcttatgggcgcaagcatcccaggtaattcagtcttacggttcttcattatctgcatatggtctctttttcctaggtgctcattttgtatgggcttttagtttaatgtttttatttagcgggcgtggttattggcaagaacttattgaatccatcgtttgggctcataataaattaaaagttgctcctgctactcagcctagagccttgagcattgtacaaggacgtgctgtaggagtaacccattaccttctgggtggaattgccacaacatgggcgttcttcttagcaagaattattgcagtaggataa   [2253]
Ranunculus           atgattattcgttcgccggaatca------gaagttaaaattttg---------gtggatagggatcccgtaaaaacttctttcgaggaatgggccagaccgggccatttctcaagaacaatagctaaagga---ccggatactacaacttggatctggaacctacatgccgatgctcacgattttgacagccataccagtgatttggaggagatctctcgaaaagtatttagtgcccatttcggtcaactctccatcatatttctttggctgagtgggatgtatttccacggtgcccgtttttccaattatgaagcatggctaagtgaccctactcacattggacccagtgcgcaggtggtttggccaatagtgggccaagaaatattgaatggtgatgtcggcggaggtttccgaggaatccaaataacctctgggttttttcagatttggcgagcatccggaataacgagtgaattgcagctctattgtactgcaattggtgcattggttttttccgcgttaatgctttttgccggttggttccattatcacaaagctgctccaaagttggcttggttccaagatgtagaatctatgttgaatcaccacttagcagggttactaggacttgggtctctttcttgggcggggcatcaagtacatgtatctttaccgattaaccaatttctagacgctggagtagatcctaaagagatcccacttcctcatgaatttatcttgaatcgggatcttttggctcaactttatcctagttttgccgagggagcaaccccctttttcaccttgaattggtcaaaatatgcagaatttcttacttttcgtggagggttagatccagtaacgggaggtctatggctgacagatattgcacaccatcatttggctattgcagttctttttctgatagccggtcacatgtataggactaattggggtattggtcatggcctgaaagatattttagaggctcataaaggaccatttactggccagggccataaaggtctatatgagatcctaacaacgtcatggcatgctcaattatctcttaacttagctatgttaggctctttaactattgttgtagctcaccatatgtattccatgcccccttatccatatctagctactgactatggtacacaactttcgttgttcacacatcacatgtggatcggtggatttctcatagttggtgctgctgcccatgcagccatttttatggtaagagactatgatccaactactcgatacaacgatctcttagatcgtgtacttaggcaccgcgatgcaatcatatcacatctcaactgggcatgtatttttctaggctttcacagctttggtttgtatattcataatgataccatgagcgctttagggcgccctcaagatatgttttcagataccgctatacaattacaacccatctttgctcaatggatacaaaacacccatgctttagcacccggtgtaacagctcctggtgcaacagcaagcaccagcttgacttggggtggtggtgctttaatagcagtaggcggcaaagtagctttgttacctattccattaggaaccgcagattttttggtacatcatattcatgcatttacgatccatgtgacggtattgatattattgaaaggtgttctattcgctcgcagttcccgtttgatacctgataaagccaatcttggttttcgtttcccttgtgacgggcctggaagaggagggacatgtcaagtatccgcctgggatcatgtcttcttaggtctattttggatgtacaatgctatttcggtagtcatatttcatttcagttggaaaatgcaatccgatgtttggggtagtataaacgatcaaggggtggtaactcatatcacgggaggaaactttgcgcagagttccattactattaatgggtggctacgcgattttttatgggcccaggcatcccaggtaattcagtcttatggttcgtcattatccgcatatggcctttttttcctaggtgctcattttgtatgggctttcagtttaatgtttttattcagtggccgcggttattggcaagaacttattgaatctatcgtttgggctcataacaagttaaaagttgctcctgctattcagcctagagccttgagtattgtacaaggacgtgctgtaggagtaacccattaccttctgggtggaattgccacaacgtgggcattcttcttagcaagaattattgcagtaggataa   [2253]
Agrostis             atgattattcgttcgccggaacca------gaagtaaaaattgtt---------gtggatagggatcctgtaaaaacatcttttgaagaatgggccagacccggccatttctcaagaacactagctaagggc---cctgatactaccacttggatctggaacctacatgctgatgctcacgatttcgatagtcatacgggtgatttggaagagatctctcgaaaagtctttagtgctcatttcgggcaactctccattatctttctttggttgagtggcatgtactttcatggtgcccgtttttccaattatgaagcatggttaagtgatcctactcacattggacccagtgctcaggtagtttggcctatagtagggcaagaaatattgaatggtgacgtaggcgggggtttccgaggaatccaaataacctctgggttttttcagctttggcgagcatctggaataactagtgaattacaactctattgtactgcaattggtgcattgatttttgcagcgttaatgctttttgctggttggttccattatcacaaagccgctcccaaattagcctggttccaagatgtagaatccatgttgaatcaccacttagcgggattattaggacttgggtctctttcttgggcgggacaccaaatccatgtatctttaccaattaaccaatttcttgacgccggggtggatcctaaagagataccacttcctcatgaatttatcttaaatcgggaccttttggctcaactttaccctagttttgccgaaggagcaactccctttttcaccttaaattggtccaaatacgcagaatttcttacttttcgcggaggactcgatccagtaaccggtggtctatggctgaccgatattgcgcaccatcatttagctattgctattcttttcctaatcgcgggtcatatgtataggaccaactggggtattggccatggacttaaagatattttggaggctcacaagggcccatttacaggacaaggccataagggtctttatgaaatcttaacaacgtcatggcacgctcaattatctcttaacttagctatgctaggctctacaaccattgttgtagctcatcatatgtacgctatgcccccctatccatacctagctactgactatggtacacaactttccttgttcacacaccacatgtggattggcggatttttaatagttggtgctgctgcacatgcagcaatttttatggtaagagactatgatccaactactcgatacaacgatctattagatcgcgtccttagacaccgcgatgcaatcatatcccaccttaactgggtatgtatatttctaggttttcacagttttggcttgtacattcataatgataccatgagtgctttaggccgtccgcaagatatgttttctgataccgccatacaattacaacctatctttgctcaatgggtacaaaatatccatgctactgcgcctggcgtaacagctcctggtgcaacaacaagtaccagcttaacgtggggaggtggcgagttagtagcagtaggcggcaaagtggctttgttacctattccattaggaactgcagattttttagtccatcacattcatgcatttaccatccatgtgactgtattaatacttttgaaaggtgttttatttgctcgcagttcccgtttgatacccgataaagcaaatctaggttttcgctttccttgcgatgggcctgggcgagggggaacatgccaagtatctgcctgggatcatgttttcttaggtttattctggatgtacaatgcaatttcggtagtcattttccatttcagttggaaaatgcagtcggatgtttggggtactatcagtgatcaaggggtggtaactcatattacagggggaaactttgcacagagttccattacgattaatgggtggcttcgagatttcttgtgggcacaggcatcacaagtcattcagtcttatggttcttcattatctgcatatggtctttttttcttaggtgctcattttgtctgggccttcagtttaatgtttttattcagcggccgtggttattggcaagaactaattgaatctatcgtttgggctcataacaaattaaaagttgctcctgctactcagcctagagccttgagcattatacaaggacgtgctgtaggagtaacccattaccttctgggtggaattgccacaacatgggcattcttcttagcgagaattattgcagtaggatag   [2253]
Lemna                atgattattagttcgccggaacca------gaagttaaaattttg---------gtggataggaatcccgtaaaaacgtcttttgagcaatgggccaaacccggtcatttctcaagaacaatagccaagggc---cctgaaactaccacttggatctggaacctacatgctgatgctcacgattttgatagtcataccaatgatttggaggagatctctcgaaaagtatttagtgctcatttcggtcaactctccattatctttctttggctgagtggcatgtacttccatggcgctcgtttttcaaattatgaagcatggctaagtgatcctactcacattgcacccagtgcccaggtggtttggccaatagtgggtcaagaaatattaaatggtgatgtgggcggcggtttccgaggaatacaaataacctctggattttttcagctttggcgagcatctggaataactagtgaattacaactctattgtactgcaattggtgcattggtcttttcagcattaatgctttttgcgggttggttccattatcacaaagctgccccaaaactggcttggttccaagatgtagaatctatgttgaatcaccatttagcggggttactaggacttgggtctctctcttgggcgggacaccaaatccatgtatctttgccaattaaccaatttcttaatgctggagtagatcctaaggagatcccacttcctcatgaatttatcttgaatcgggatcttttgtctcagctttatcctagttttgctgagggagcaaccccattttttaccttgaattggtcaaaatattcagattttctgagttttcgtggaggattagatccaataaccgggggtctatggctgagcgatattgcacaccatcatttagccattgctattcttttcctgatagctggtcatatgtataggaccaactggggtattggtcatgggttgaaagatattttagaggctcataaaggtccatttaccggtcagggccataagggtctctatgaaatactaacaacgtcatggcatgctcaattatctcttaacttggctatgttaggctctttaaccattattgtagctcaccacatgtacgccatgcccccttatccatacttagctactgactatggtacacaactttcattgttcacacatcatatgtggattggtggatttctcatagttggagctgctgcacatgcagccatttttatggtaagagactacgatccaactactcgatacaacgatctattagatcgtgtccttaggcaccgtgatgcaatcatatcacatcttaactgggtctgtatatttctaggttttcacagtttcggcttgtatattcataatgataccatgagtgctttagggcgtcctcaagatatgttttcagataccgctatacaattacaacctatctttgcccaatggatacaaaacacccatgctttagcacccggtacaacagctcctggtgcaacagcaagcaccagcttaacttgggggggaggtgaattagtagcagtaggcggaaaagtcgctttattacctattccattaggtaccgcagactttttggtccatcacattcatgcatttacgatccatgtgactgtattgatactactaaaaggtgttctatttgctcgtagttcccgtttaatacctgataaagcaaatcttggttttcgtttcccttgtgatgggcctggaagagggggtacatgtcaagtatccgcatgggatcatgttttcttaggtctattctggatgtacaattcaatttcgatagtcatattccatttcagttggaaaatgcaatcggatgtttggggtactgtaagtgatcaaggggtcataactcatatcacaggaggaaactttgcacagagttccactactattaatgggtggcttcgagactttttatgggcacaggcagctcaagtaattcagtcttatggttcttcattatctgcctatggtcttttcttcttaggtgctcattttgtatgggctttcagtttaatgtttctattcagcggtcgtggttattggcaagaacttattgaatctattgtttgggcgcataacaaattaaaagttgctcctgctactcagcctagagccttgagcattgtacaaggacgtgctgtaggagtaacccattaccttctgggtggaattgccacaacatgggcattcttcttagcaagaattatttcagtaggataa   [2253]
Phalaenopsis         atgattattcgttcgccggaaccc------gaagtgaaaattgtt---------gtagacaggaatcctataaaaacgtctttcgaggaatgggccagacccggccatttctcaagaacaatagctaagggt---cctgatactaccacttggatctggaacctacatgctgatgctcacgatttcgatagtcataccagcgatttggaggagatctctcgaaaagtatttagtgctcatttcggccaactctctattatctttctttggctgagtggcatgtacttccatggcgcccgtttttccaattatgaagcatggctaagtgatcctactcatattgcacccagtgctcaagtagtttggccaatagtaggtcaagaaatattgaatggagatgtgggtggtggtttccgaggaatacaaataacctccggtttttttcagatttggcgagcatctggaatcactagtgaattacaactctactgtaccgcaattggtgcattggtctttgcatcgttaatgctttttgctggttggttccattatcacaaagccgctcccaaattggcttggttccaagatgtagaatctatgttgaatcaccacttagcgggattactagggcttgggtctctttcttgggcgggacaccaaatccatgtatctttaccgattaaccaatttcttgacgctggagttgatcctaaagaaataccacttccccatgaatttatcttgaatcgggatcttttggctcaactttatccaagttttgccgagggagcaacacccttttttaccttgaattgggcaaaatatgcggaatttctgagttttcgtggaggattagatccaataacagggggtctttggttgagtgatattgcacaccatcatttagctattgcgattctgttcctgatcgcaggtcatatgtataggactaactgggccattggtcatggcctgaaagacattttagaggctcataagggtccatttacgggccagggccataaaggtctctatgaaatcctaacaacgtcatggcatgctcaattatctctgaacctggctatgttaggttctttaaccattgttgtagctcaccatatgtattccatgcccccctatccatacctagctattgactatggtacacaactttcgttgttcacacatcacatgtggatcgggggatttcttatagttggcgctgctgcacatgcagccatctttatggtaagagattacgatccaactactcgatacaacgatctattagatcgtgtccttagacatcgtgatgcaatcatatcacatctcaactgggcatgcatatttctagggtttcacagttttggcttgtatattcataatgatactatgagcgctttaggacgtccccaagatatgttttcagatactgctatacaattacaacccatctttgctcaatgggtacaaaacacccatgctttagcacctaacgtaacagctcctggtgcaacaacaagtaccagcttaatttggggaggtggtgagttagtagcagtgggcggcaaggttgctttgttacctataccattaggaactgcagattttttggttcatcacattcatgcatttacaattcatgtgactgtattgatcctactgaaaggtgttctatttgctcgcagttcccgtttgatacctgataaagcaaatcttggttttcgttttccttgtgatggacctggtagggggggtacatgtcaagtatccgcctgggatcatgtattcttaggcctattctggatgtacaatgcaatttcggtagtaattttccatttcagttggaaaatgcagtcggatgtttggggtactataagtgatcaaggagtagtcactcatatcacaggaggtaactttgcacagagttccattactattaatggatggctccgggatttcttatgggcacaggcatctcaggtaattcagtcttatggttcttcattatctgcatatggtctttttttcttaggtgctcattttgtctgggctttcagtttaatgtttctattcagtggccgtggttattggcaagaactcattgaatccatcgtttgggctcataacaaattaaaagttgctcctgctacccagcctagagccttgagtattgtacaagggcgtgctgtaggagtaacccattaccttctgggtggaattgccacaacatgggcattcttcttagcaagaattattgcagtaggataa   [2253]
Dioscorea            atgattattcgttcaccggaacca------gaagtgaaaattgtt---------gtagatagggatcccataaaaacgtctttcgaggaatgggcccgacccggccatttctcaagaacaatagctaagggc---cccgatactaccacttggatctggaacctacatgccgatgctcacgatttcgatagtcataccagtgatttggaagagatttctcgaaaagtatttagtgctcatttcggtcaactctccattatctttctttggctgagtggcatgtatttccatggtgcccgtttttccaattatgaagcatggctaagtgatcctactcatattggacccagtgcgcaggtggtttggccaatagtaggtcaagaaatattgaatggtgatgtgggcgggggtttccggggaatacaaataacttccggtttttttcagatttggcgagcatctggaataactagtgaattacaactctattgtactgcaattggtggattggtctttgcatcgttaatgctttttgccggttggttccattatcacaaagccgccccaaaattggcttggttccaagatgtggaatctatgttgaatcaccacttagcagggttactagggcttgggtctctttcttgggcggggcaccaaatccatgtatctttaccgattaaccaatttctcgacgctggagttgatcctaaagaaataccacttcctcatgaatttatcttgaatcgggatcttttggttcaactttatcccagttttgccgagggagcaaccccctttttcaccttgaattggtcaaaatacgcagaatttctgagttttcgtgggggattagatccaataacagggggtctgtggctgagcgatatagcacaccatcatttagctattgcaattcttttcctgatcgccggtcatatgtataggaccaactggggtattggtcatggccttaaagacattttagaagcccataaaggtccatttacaggccagggtcataagggtctttatgaaatcctaacaacatcatggcatgctcaattatctcttaacctggctatgttaggttctttaacaattgttgtagctcaccatatgtattccatgcccccctatccatacctagctattgactatggtacacaactttccttgttcacacatcacatgtggatcggtggatttctcatagttggtgctgctgcacatgcagccatttttatggtaagagactacgatccaactactcgatacaacgatctattagatcgtgtccttaggcaccgtgatgcaatcatatcacatcttaattgggcatgtatatttttagggtttcacagttttggcttatatattcataacgataccatgagcgctttaggtcgtccccaagatatgttttcagataccgctatacaactacaacccgtctttgctcaatgggtacaaaacacccatgctttagcgccgggtgtaacagctcctggtgcaacaacaagtaccagcttaacttggggaggtgatcaattagtagcagtaggtggcaaagtagctttgttacctattccattaggaaccgcagattttttggtccatcacattcatgcatttacaatccatgtgactgtattgatactactgaaaggcgttctatttgctcgcagttcccgtttgatacctgataaagcaaatcttggttttcgtttcccctgtgatgggcctggaagaggaggaacatgtcaagtatccgcctgggatcatatcttcttaggtctattctggatgtacaatgcaatttcggtagtaattttccattttagttggaaaatgcagtcagatgtttggggtactataagcgatcaaggagtggtaacccatatcacaggaggaaactttgcacagagttccattactattaatgggtggttacgggatttcttatgggcacaggcatctcaggtaattcagtcttatggttcttcattatctgcatatggtctttttttcttaggtgctcattttgtctgggctttcagtttaatgtttctattcagcggccgtggttattggcaagaactcattgaatccatcatttgggctcataacaaattaaaagttgctcctgctactcagcctagagccttgagtatcgtacaaggacgcgctgtaggagtaacccattaccttctgggtggaattgccacaacatgggcattcttcttagcaagaattattgcagtaggataa   [2253]
Acorus               atgattattcgttcgccggaacca------gaagtgaaaattgtg---------gtagatagggatcccataaaaacttctttcgaggcatgggccagacccggccatttttcaagaacaatagctaaaggc---cctgatactaccacttggatctggaacctacatgctgatgctcacgatttcgatagccataccagtgatttggaggagatttctcgaaaagtatttagtgctcatttcggtcaactctccatcatctttctttggctgagtggcatgtacttccatggcgcccgtttttctaattatgaagcatggctgagtgatcctactcacattagacccagtgcccaggtagtttggccaatagtgggtcaagaaattttgaatggtgatgtgggcgggggtttccgcggaatacaaataacctctggtttttttcaaatttggcgagcatctggaataactagtgaattacaactttattgtaccgcaattggcgcgttggtctttgcagcgttaatgctttttgcaggttggttccattatcacaaagctgctccaaaattggcttggttccaagatgtcgaatctatgttgaatcaccacttagcggggttactaggactggggtctctttcttgggcgggacaccaaatacatgtatctttgccgattaaccaatttctcgacgcgggagtggatcctaaagagataccacttcctcatgaatttatattgaatcgggatcttttggctcaactttatccaagttttgccgaaggagcaactccatttttcaccttgaattggtcaaaatatgcagaatttcttacttttcggggaggattagatcctataacaggcggcctatggttgagcgatattgcgcaccatcatttagctattgcaattcttttcctgatagctggtcatatgtatagaaccaactggggcattggtcatggactaaaagatattttggaggctcataagggtccatttacgggccaaggtcataaaggcctttatgaaatcctaaccacgtcatggcatgctcaattagctcttaacctggctatgttaggctctttaaccattgttgtagctcaccatatgtattccatgcccccctatccatacctagctactgactatggtacacaactttcgttgttcacacatcacatgtggatcggtggatttctcatagttggtgctgctgcacatgcagccatttttatggtaagagactacgatccaactactcgatacaacgatctattagatcgtgtccttaggcaccgtgatgcaatcatatcacatctaaactgggcatgtatatttctaggctttcacagttttggtttgtatattcataatgataccatgagtgccttagggcgcccccaggatatgttttcagataccgctatacaattacaacccatctttgctcaatgggtacaaaacacccatgctttagcacctgttgcgacagctcctggtgcaacaacaggcaccagcttagcttgggggggtggtgagttagtagcagtaggcggcaaagtagctttgttacctattccattaggaactgcggatttcttggtacatcacattcatgcatttacgatccatgtgactgtattgatactactgaaaggtgttctgtttgctcggagctcccgtttaatacctgataaagcgaatcttggctttcgtttcccttgtgatggtcctggaagaggaggaacatgtcaagtatccgcctgggatcatgtcttcttaggtctattctggatgtacaattcaatttcggtagtcatattccatttcagttggaaaatgcaatcggatgtttggggtagtataagcgatcaaggggtggtaactcatatcacaggaggaaactttgcacagagttccattactattaatgggtggcttcgggatttcttatgggcacaggcatctcaggtaattcagtcttatggttcttcattatctgcatatggtctttttttcctaggtgctcattttgtatgggctttcagtttaatgtttctattcagcggccgtggttattggcaagaacttattgaatccatcgtttgggctcataacaaattaaaagttgctcctgctactcagcctagagccttgagcattgtacaaggacgtgctgtaggagtaactcattaccttctgggtggaattgccacaacatgggcattcttcttagcaagaattattgcagtaggataa   [2253]
Drimys               atgattattcgttcgccggaacca------gaagtgaagattttg---------gtggatagggatcccgtaaaaacttctttcgaggaatgggccagacccggccatttctcaagaacaatagctaaaggc---cctgagactaccacttggatctggaacttacatgccgatgctcacgatttcgatagccataccagtgatttggaggagatctctcgaaaagtatttagtgctcatttcggtcaactctccatcatctttctttggctgagtggtatgtacttccatggcgcccgtttttccaattatgaagcgtggctaagcgatcctactcacatcggacccagcgcccaggtggtttggccaatagtgggtcaagaaatattgaatggtgatgtggggggtggtttccgaggaatacaaataacctctggtttttttcagatttggcgagcgtctggaataactagtgaattacaactctattgcaccgcaattggtgcgttggtctttgcagggttaatgctttttgctggttggttccattatcacaaagctgctccaaaattggcttggttccaagatgtagaatctatgttgaatcaccacttagcggggttactaggacttgggtctctttcttgggcgggacaccaagtacatgtatctttaccgattaaccaatttctagacgctggagtggatcctaaagagataccacttcctcatgagtttatcttgaatcgggatcttttggctcaactttatcccagttttgccgagggagcaaccccatttttcaccttgaattggtcaaaatacgcggaatttcttacttttcgtggaggattagatcctgtaacagggggtctatggctgaccgatattgcacatcatcatttagctattgcaattcttttcctgatagctggtcacatgtataggaccaactggggcattggtcatggtctgaaagatattttagaggctcataaagggccatttacaggccagggtcataaaggcctctatgagatcctaacaacgtcatggcatgctcaattatctcttaacctagctatgttaggttctttaaccattgttgtagctcaccatatgtattccatgcccccttatccatacctagctattgactatggtacacaactttcgttgttcacacatcacatgtggatcggtggatttctcatagttggtgctgctgcacatgcagccatttttatggtaagagactatgatccaactactcgatacaacgatctattagaccgtgtccttaggcaccgagatgcaatcatatcacatctcaactgggcatgtatatttctaggctttcacagttttggcttgtatattcataatgataccatgagcgctttagggcgtccccaagatatgttttcagataccgctatacaattacaacccatctttgctcaatgggtacaaaacacccacgctttagcgcccggtgcaacagctcctggtgcaacaacaagcaccagcttgacttgggggggtggtgatttaatagcagtaggcggcaaagtcgctttgttacctattccattaggaaccgcagattttttggtacatcacattcatgcatttacgatccatgtgactgtattgatactactgaaaggtgttctatttgcccgtagctcacgtttgatacctgataaagcaaatcttggttttcgtttcccttgtgacggacctggaagaggggggacatgccaagtatctgcctgggatcatgtcttcttaggcctattctggatgtacaatgcaatttcggtagtcatattccatttcagttggaaaatgcagtcagatgtttggggtagtataagtgatcaaggggtggtaactcatatcacgggaggaaactttgcacagagttccattactattaatgggtggctccgggattttttatgggcacaagcatctcaggtaattcagtcttatggttcttcattatctgcatatggcctttttttcctaggtgctcattttgtctgggcttttagtttaatgtttctattcagcggccgtggttattggcaagaactcattgaatccatcgtttgggctcataacaaattaaaagttgctcctgctactcagcctagagccttgagcattgtacaaggacgcgctgtaggagtaacccattaccttctgggtggaattgccacaacatgggcattcttcttagcaagaattattgcagtaggataa   [2253]
Liriodendron         atgattattcgttcgccggaacca------gaagtaaagattgtg---------gtggatagggatcccataaaaacttctttcgaggaatgggccagacccggccatttctcaagaacaatagctaagggc---cctgatactaccacttggatctggaacctacatgctgatgctcacgatttcgatagccataccagtgatttggaggagatctctcgaaaagtatttagtgctcatttcggtcaactctccatcatctttctttggttgagtggcatgtacttccatggcgcccgtttttccaattatgaagcatggctaagcgatcctactcacattggacccagcgcccaggtggtttggccaatagtgggtcaagaaatattgaatggtgatgtgggcgggggtttccgaggaatacaaataacctctggtttttttcagatttggcgagcatccggaataactagtgaattacaactctattgtaccgcaattggtgcattggtttttgcagcgttaatgctttttgctggttggttccattatcacaaagctgctccaaaattggcttggttccaagatgtagaatctatgttgaatcaccacttagcggggttactaggacttgggtctctttcttgggcgggacaccaagtacatgtatctttaccgattaaccaatttctagacgctggagtggatcctaaagagataccacttcctcatgaatttatcttgaatcgggatcttttggcccaactttatcccagttttgccgagggagcaactccatttttcaccttgaattggtcaaaatacgcggaatttcttagttttcgtggagggttaaatccagtaacagggggtctatggctgaccgatattgcacaccatcatttagctatcgcaattcttttcctgatagctggtcacatgtataggaccaactggggcattggtcacggtctgaaagatattttagaggcccataagggtccatttacaggccagggtcataaaggcctctatgagatcctaacaacgtcatggcacgctcaattatctcttaacctagctatgttaggctcttcaaccattgttgtagctcaccatatgtattccatgcccccctatccatacctagctattgactatggtacacaactttcgttgttcacacatcacatgtggattggtggatttctcatagttggtgctgctgcacatgcagccatttttatggtaagagactatgatccaactactcgatacaacgatctattagatcgtgtccttaggcaccgggatgcaatcatatcacatctcaactgggcatgtatatttctaggctttcacagttttggcttgtatattcataatgataccatgagcgctttagggcgtccccaagatatgttttcagataccgctatacaattacaacccatctttgctcaatgggtacaaaacacccatgctttagcacctggtgcaacagctcctggtgcaacaacaagcaccagcttgacttgggggggtagtgatttagtagcagtaggcggcaaagtcgctttgttacctattccattaggaaccgcagattttttggtacatcacattcatgcatttacgatccatgtgaccgtattgatactacttaaaggtgttctatttgctcgtagctcacgcttgatacctgataaagcaaatcttggttttcgtttcccttgtgacggacctggaagaggagggacatgtcaagtatctgcctgggatcatgtcttcttaggtctattctggatgtacaatgcaatttcggtagtaatattccatttcagttggaaaatgcagtcagatgtttggggtagtataagtgatcaaggggtggtaactcatatcacgggaggaaactttgcacagagttccattactattaatgggtggctccgggattttttatgggcacaggcatctcaggtaattcagtcttatggttcttcattatctgcatatggcctttttttcctgggtgctcattttgtctgggctttcagtttaatgtttctattcagcggccgtggttattggcaagaactcattgaatccatcgtttgggctcataacaaattaaaagttgctcctgctactcagccaagagccttgagcattgtacaaggacgtgctgtaggagtaacccattaccttctgggtggaattgccacaacatgggcattcttcttagcaagaattattgcagtaggataa   [2253]
Illicium             atgattattcgttcgccggaacca------gaagtgaagattgtg---------gtggatagggatcccgtaaaaacttctttcgaggaatgggccagacccggccatttctcaagaacaatagctaagggc---cctgatactaccacttggatctggaacctacatgctgatgctcacgatttcgatagccataccaatgatttggaggagatctctcgaaaagtatttagtgctcatttcggtcaactatccatcatctttctttggctgagtggcatgtacttccatggcgcccgtttttccaattatgaagcatggctgagcgatcctactcacattggacccagtgcccaggtggtttggccaatagtgggtcaagaaatactgaatggcgatgtaggcggaggtttccgaggaatacaaataacctctgggttttttcagatttggcgagcgtctggaataactagtgaattacaactctattgtaccgcaattggtgcattggtctttgcagcgttaatgctttttgccggctggttccattatcacaaagctgctccaaaactggcttggttccaagatgtagaatccatgttgaaccaccacttagcggggttactagggcttgggtctctttcttgggcgggacaccaagtacatgtatctttaccgattaaccaatttctagatgctggagtggatcctaaagaaataccgcttcctcatgaattcatcttgaatcgggatcttttggctcaactttatcccagttttgccgagggatcaaccccatttttcaccttgaattggtcaaaatacgcggaatttcttagttttcgtggaggattagatccagtaacagggggtctatggctgaccgatattgctcatcatcatttggctattgcaattcttttcctgatagcaggtcacatgtataggaccaactggggcattggtcatggcctgaaagatattttagaggctcataaaggtccatttacaggcaagggtcataaaggtctttatgagatcctaacaacgtcatggcatgctcaattagctcttaacctagctatgttaggctcttcaaccattgttgtagctcaccatatgtattctatgcccccctatccatacctagctattgactatggtacacaactttcgttgttcacacatcacatgtggatcggtggatttctcatagttggcgctgctgcacatgcagccatttttatggtaagagactatgatccaactactcgatacaacgatctattagatcgtgtccttaggcatcgcgatgcaatcatatcacatctcaactgggcctgtatatttttaggctttcacagttttggcttatatattcataatgataccatgagcgctttagggcgtcctcaagatatgttttcagataccgctatacaattacaacccatctttgctcaatgggtacaaaacactcatgctttagcacctgttgcaacagctcctggtgcaacaacaagcaccagcttgacttggggtggtggtggtttagtagcagtaggtggcaaagtcgctttgttacctattccattaggaaccgcagattttttggtacatcacattcatgcatttacgatccatgtgactgtattgatactactgaaaggtgttctatttgctcgcagctcccgtttgatacccgataaggcaaatcttggttttcgtttcccttgtgacggacctggaagagggggaacatgtcaagtatccgcctgggatcatgtcttcttgggtctattttggatgtacaatgcgatttcggtagtaatattccatttcagttggaaaatgcagtcggatgtttggggtagtataagtgatcaaggggtggtaactcatatcacgggaggaaactttgcacagagttctattactattaatgggtggctccgggattttttatgggcacaggcctctcaggtaattcagtcttatggttcctcattatccgcatatggcctttttttcctaggtgctcattttgtctgggccttcagtttaatgtttctattcagcggccgtggttattggcaagaactcattgaatccatcgtttgggctcataacaaattaaaagttgctcctgctactcagcctagagccttgagcattgtacaaggacgtgctgtaggagtaacccattaccttctgggtggaattgccacaacatgggcattcttcttagcaagaattattgcagtaggataa   [2253]
Chloranthus          atgattattcgttcgccggaacca------gaagtgaagattgtg---------gtggatagggatcccataaaaacttcttttgaggaatgggccagacccggccatttctcaagaacaatagctaagggc---cccgatactaccacttggatctggaacctacatgctgatgctcacgatttcgatagtcataccagtgatttggaggagatctctcgaaaagtatttagtgctcattttggtcaactctctatcatctttctttggctgagcggcatgtacttccatggcgctcgtttttccaattatgaagcatggttaagcgatcctactcacattggacccagcgcccaggtggtttggccgatagtgggtcaagaaatattgaatggtgacgtgggcggaggtttccgaggaatacaaataacctccggtttttttcagatttggcgagcgtctggaataactagtgaattacaactctattgtaccgcaattggtgcattggtttttgcagcgttaatgctttttgctggttggttccattatcacaaagctgctccaaaattggcttggttccaagatgtagaatctatgttgaatcaccacttagcggggttactaggacttgggtctctttcttgggcaggacaccaaatacatgtatctttaccgattaaccaatttctagatgctggagtagatcctaaagagataccacttcctcatgaatttatcttgaatcgggatcttttggctcaactttatcccagttttgccgaggggtcaaccccatttttcaccttgaattggtcaaaatacgcagaatttcttagttttcgtggaggattagatcccgtaacagggggtctatggctaaccgatattgcacaccatcatttagctattgcaattcttttcctgatagcaggccacatgtataggaccaactggggcattggccatggactgaaagatattttagaggctcataaaggtccatttacaggccagggccataaaggcctctatgagatcctaacaacgtcatggcatgctcaattatctcttaacctagctatgttaggctcttcaaccattgttgtagctcaccatatgtattccatgcctccctatccatacctagctattgattatggtacacaactttcgttgtttacacatcacatgtggatcggtggatttctcatagttggtgctgctgcacatgcagccatttttatggtaagagattatgatccaactactcgatacaacgatctattagatcgtgtccttaggcaccgcgatgcaatcatatcacatctcaactgggcatgtatatttctaggctttcacagttttggcttgtatattcataatgataccatgagcgctttagggcgtccccaagatatgttttcagataccgctatacaattacaacccatttttgctcaatgggtacaaaacactcacgctttagcacctggtgcaacagctcctggtgcaacaacaagcaccagcttgacttgggggggtgctggtttagtagcaataggcggcaaagttgctttgttacctattccattaggaaccgcagattttttggtacaccacattcatgcatttacgatccatgtgactgtattaatactactgaaaggtgttctatttgctcgtagctcccgtttgatccccgataaagcaaatcttggttttcgtttcccttgtgacggacctggaagaggggggacatgtcaagtatccgcctgggatcatgtcttcttaggtctattctggatgtacaatgccatttcggtagtcatattccatttcagttggaaaatgcagtcggatgtttggggtagtataagtgatcaaggggtggtgactcatatcacgggaggaaactttgcacagagttccattactattaatgggtggctccgggattttttatgggcacaggcatctcaggtaattcagtcttatggttcttccttatccgcatatggcctttttttcctaggtgctcattttgtctgggcttttagtttaatgtttctattcagtggccgtggttattggcaagaacttattgaatccatcgtttgggctcataacaaattaaaagttgctcctgctactcagcctagagccttgagcattgtacaaggacgtgctgtaggagtaacccattaccttctgggtggaattgccacaacatgggcattcttcttagcaagaattattgcagtaggataa   [2253]
Nymphaea             atgattattcgttcgccggaacca------gaagtgaagattttg---------gtggatagggatcccgtaaaaacttcatttgaggaatgggccagacccggccatttctcaaggacaatagctaagggc---cctgatactaccacttggatctggaacctacatgctgatgctcatgatttcgatagccataccaatgatttggaggagatctcccgaaaagtatttagtgctcatttcggtcaactatccatcatctttctttggttgagtggcatgtatttccatggagcccgtttttccaattatgaagcgtggctgagcgaccctactcacatcggacccagtgcccaggtggtttggccgatagtgggtcaagaaatattgaatggcgatgtaggcggaggtttccgaggaatacaaataacctctggattttttcagatttggcgagcgtcgggaataactagtgaattacaactttattgtactgcaattggagcattggtctttgcagcgttaatgctttttgccggttggttccattatcacaaagctgctccaaaattggcttggttccaagatgtagaatccatgttgaaccaccacttagcaggattactaggacttgggtctctttcttgggcagggcatcaagtacatgtatctttacctattaaccaatttctgaacgctggggtggatcctaaggaaataccacttcctcatgaatttatcttaaatcgggatcttttggctcaactttatcccagttttgcagagggagcaaccccgtttttcaccctgaattggtcaaaatacgcggaatttcttacttttcgtggaggattagatccagtaacaggaggtctatggctaaccgatattgcacaccatcatttggctattgcaattcttttcctgatagctggtcacatgtataagaccaactggggcattggtcatgacctgaaagatattttggaggctcataagggtccgtttacaggtgagggtcataagggcctctatgagatcctaacaacgtcatggcatgctcaattagctctgaatctagctatgttgggttctttaaccattgtagtagcccaccatatgtactctatgcccccttatccatacctagctactgattatggtacacaactttcgttgttcacacatcacatgtggatcggtggatttctcatagttggtgctgctgcacatgcagcaatttttatggtaagagactatgatccaactactcgatacaacgatctattagatcgtgtccttaggcaccgagatgcaatcatatcacatcttaactgggtgtgtatatttctaggctttcacagttttggcttgtatattcataatgataccatgagcgctttggggcgtccccaagatatgttttcagataccgctatacaattacaacctatctttgctcaatggatacaaaacactcatgctttagcacctagcgcaacagctcctggtgcaacagcgggcaccagcttgacttgggggggtggtgatttagtagcagtaggcggcaaagtagctttgttacctattccactgggaaccgcagattttttggtacatcacattcatgcatttacgatccatgtaactgtattgatactactgaaaggtgttctatttgcccgcagttctcgtttgatacctgataaagcaaatctgggttttcgtttcccttgtgacggacccggaagagggggaacatgccaagtatccgcctgggatcatgtcttcctaggtctattctggatgtacaatgcgatttcggtagtaattttccatttcagctggaaaatgcagtcagatgtttggggtagtataagtgatcaaggggtggtaactcatatcacggggggaaactttgcacagagttccattacaattaatgggtggctacgagattttttatgggcacagtcctcccaagtaatccagtcttatggctcttcattatccgcctatggtcttttcttcttaggtgctcattttgtctgggccttcagtttaatgtttctatttagcggtcgtggttattggcaagaactcattgaatccatcgtctgggctcataacaaattaaaagttgctcctgctactcagcctagagccttgagcattatacaaggacgtgctgtaggagtaacccattaccttctgggtggaattgccacaacatgggcattcttcttagcaagaattatttcagtaggataa   [2253]
Amborella            atgattattcgttcgccggaatca------gaagtgaagattatg---------gtggatagggatcccataaaaacttctttcgaggaatgggccagacccggccatttctcaaggacaatagctaaaggc---cccaatactaccacttggatctggaacctacatgctgatgctcacgatttcgatagccataccagtgatttggaggaaatctctcgaaaagtatttagtgctcatttcggtcaactatccatcatctttctttggttgagtggtatgtacttccatggtgcccgtttttccaattatgaagcatggttgagcgatcctactcacatcgcacccagtgcccaggtggtttggccaatagttggtcaagaaatcctgaatggcgatgtaggtggaggtttccgaggaatacaaataacctctggtttttttcagatttggcgagcatctggaataactagtgaattacaactctattgtaccgcaattggtgctttggtctttgcagcgttaatgctttttgccggttggttccattatcacaaggctgctccaaaattggcttggttccaagatgtagaatccatgttgaaccaccacttagcagggttactaggacttgggtctctttcttgggcgggacaccaagtacatgtatctttacccattaaccaatttctagacgcgggagtggatcctaaagagataccacttcctcatgaatttatcttgaatcgggatcttttggctcaactttatcccagttttgccgagggatcaaccccattttttaccttgaattggtcaaaatacgcggaatttcttacttttcgcggaggattagatccagtaacagggggtctatggctgaccgatattgcacaccatcatttggctattgcaattattttcctgatagctggtcacatgtataggaccaactggggaattggtcatggcctaaaagagattttagaggctcataaaggtccatttacaggcgagggtcataaaggtctctatgagatcctaacaacgtcatggcatgctcaattagctcttaacctagctatgttaggctctttaaccattgttgtagctcaccatatgtattctatgcccccctatccatacctagctattgactatggtacacaactctcgttgttcacacatcacatgtggatcggtggatttctcatagttggcgctgctgcacatgcagctatttttatggtaagagactatgacccaactactcgatacaacgaccttttagatcgtgtccttaggcaccgtgatgcaatcatatcacacctcaactgggcatgtatatttctaggctttcatagttttggcctgtatattcataatgataccatgagcgctttggggcgtcctcaagatatgttttcagataccgctatacaattacaacccatctttgctcaatggatacaaaacactcatgctttagcacctggtgcaacagctcctggtgcaacaacaagtaccagtttgacttggggaggtggtgatttagtagcagtaggtggaaaagtagctttgttacctattccactaggaaccgcagattttttggtacaccacattcatgcatttacgatccatgtgaccgtattgatactactgaaaggcgttctatttgctcgtagctcccgtttgatacctgataaagcaaatctgggttttcgtttcccttgtgacggacccggaagagggggaacatgtcaagtatccgcctgggatcatgtcttcttaggtctattctggatgtacaatgcgatttcggtagtaatattccatttcagttggaaaatgcagtcggatgtttggggtagtataagcaatcaaggggtggtaactcatatcacgggaggaaactttgcgcagagttccattactattaacggatggctccgggattttctatgggcacaggcctctcaggtgatccagtcttatggttcttcattatccgcatatggcctgtttttcctaggtgctcattttgtttgggccttcagtttaatgtttctattcagcggccgcggttattggcaagaacttattgaatccatcgtttgggctcataacaaattaaaagttgctcctgctactcagcctagagccttgagcattgtccaaggacgtgctgtaggagtaacccattaccttctgggtggaattgccacaacatgggcattcttcttagcaagaattattgcagtaggataa   [2253]
Pinus                atgaccattcgttcaccggaacca------gaagtaaagaaagtaaaggtcgtagtggatagagatactgtaaaaacatcttttgaaaaatgggccaaacctggtcatttctcaaggacgctagctaaaggt---cctgatactaccacttggatctggaacttacatgctgatgctcacgattttgatagccatactaataatttggaagatatttctcgcaaaatatttagcgctcattttggtcaactagccatcatctttatttggctaagtgggatgtactatcacggcgctcgtttctccaattatgaagcatggctggctgatcccactcacatcaaacccagtgcccaaatagtttggccaatagtaggccaagaaatattgaatggggatgtaggtggaggttttcgagggatacaaataacctctgggttcttccagatttggcgagcatctggaataaccagtgaattacaactttactgcactgcaattggtgcattgatctttgcagcgttaatgctttttgctggttggttccattatcacaaagctgccccaaaattggcttggttccaggaagtagaatccatgttgaaccatcatttagcagggttactaggacttggatctctatcttgggcaggacaccaaatacatgtctctctacccattaaccaacttctagacgctggagtggatcctaaagagataccacttcctcatgaatttattttcaatcgcgatcttttggctcaactttatcccagttttgctaagggagtgaccccatttttaaccctgaattggtcggaatattcagactttttgacttttcgtggaggattaaatccagtaacggggggtctgtggttgaccgatactgcgcatcatcatttggctattgcagttcttttcctgatagccggtcatatgtataagaccaattggcgcattggccataatctcaaggaccttttagaagctcataaaggtccatttacgggggagggccataaaggtctttacgagatcttaactacctcgtggcatgctcagctagctgttaacctagctatgttaggatctttaactattgttgtagctcaccacatgtattcgatgcctccctacccatacctagctactgattatggtacccaactctctctgttcacacatcatatgtggattggtgggtttatcatagttggcgctgctgcacatgcagcgatttttatggtaagagactatgacccgactactcaatacaacaatttattagatcgcgttcttagacatcgtgatgcaattgtatcacacctcaactgggtatgtatattcttaggtttccatagttttggtctgtatattcataatgatactatgagcgctctaggacgtcctcaagatatgttctcagatactgctatacaattacaacctatctttgcgcaatggatacaaaacactcatgcttcagcacctggttcaacagctcctggtgcaacagcgagtaccagcttaacctggggaggtggtgatttggtgacagtaggttccaaagtggctttgttaccaattccattaggaaccgcggattttttggtacatcacattcatgcatttactatccatgtgactgttttaatcctacttaaaggtgttctatttgcccgtagctcccgtttaatacctgataaagcgaatctgggttttcgctttccttgtgatggacctggtagaggaggaacatgtcaagtatctgcctgggatcatgtcttccttggtttattctggatgtacaatgcaatttcggtagtaatattccatttcagctggaaaatgcagtccgatgtttggggtaatataagtgatcagggagtggtaactcatattacgggaggaaactttgcacaaagttccattacgattaacgggtggctccgtgactttctatgggcacaagcctctcaagtgatccaatcttatggttcttcattatctgcatatggtcttttatttttaggtgctcattttgtttgggccttcagtttaatgttcttattcagcggccgtgggtattggcaagaactcattgaatctattgtttgggcccataacaaattgaaggttgctcctgctatccagcccagagccttgagcattgtacagggacgtgctgtaggagtagctcattaccttctgggtggaatcgtcacaacatgggcgttcttcctggcaagaattattgcaataggataa   [2262]
Ephedra              atgattatgcgttcaccggaatca------gaagttaagattatg---------gtggagagagatcctatcaaaacttcttttgaaaaatgggctaaccccggacatttttcaaggacattagcaaaaggggatcctgaaactactacttggatttggaacttacatgcggatgctcatgattttgatagtcataccgaagatttagaagaaatttctcgcaaaatttttagtgctcattttggtcaattagcgatcatctttatttggttaagtggtatgtatttccatggggctcgtttttccaattatgaagcatggctcgcggatcccactcatataaaacctagtgctcaagtggtttggcctatagtaggccaagaaattttgaatggggacgtaggtggaggttttagaggaatacagataacatctggattcttcccaatttggagagcatctggaataacaagtgaattacaactttactgtactgcaattggtggattgatctttgcagcattaatgctgtttgctggttggtttcattatcacaaagctgctccaaaattatcttggttccaa---gtagaatctatgttaaatcaccatttagcagggttattaggacttggttcgctatcttgggcagggcaccaagtacacgtatctttacctattaaccaacttctagatgctggagtggaccctaaagagataccactgcctcatgaatttattttaaaccgcgaccttttaattcaactttatcctagtttttctaaaggcttgactcccttttttacactaaattggtctgaatattccgaaattttaacgtttcgggggggtttaaacccaataacaggaggattgtggttgactgatattgtacaccatcatttagctattgccgttatttttctgatagctggccatatgtataaaaccaattggggtattgggcatagtatacaggaaattttagaagctcataagggcccatttacaggagaggggcataaaggtctttatgaaatattaactacctcatggcatgctcaattagctcttaatttggctatattagggtctttgactattgttgtagctcatcatatgtattctatgcccccttatccttatctagccattgactatggtactcaactttctttattcacacatcacatgtggattggcgggtttgtcatcattggtgccgcagcacatgcggcgatttttctagttagagattatgattcaactacttcttataataatttattcgatcgagttcttcgacatcgtgatgcaattatatcgcatctaaactggacatgtatattcttaggctttcatagttttggtctatatattcataatgatactatgagtgcattagggcgtcctcaagatatgttttcggatactgctatacaattacaaccaatatttgctcaatgggtacaaaatactcacgtaacagcacctaggtttacagctcctgctgcaacagcaagtacaagtttcacttggggaggcaatgatttggtaacagtaggtactaaagtagctttgttaccgattcctttgggaactgcagactttttagttcaccacattcatgcttttacaattcatgtaactgtattaatcttactcaaaggtgttttatttgcgcgcagttcccgtttgatacccgataaagcgaatcttggttttagatttccttgtgatggacctggaagaggaggaacctgtcaagtatctgcatgggatcatgtttttttaggtttattctggatgtacaatgcaatttctgttgttatatttcattttagttggaaaatgcaatcggacgtttggggtaatataagcactcagggagtagtaactcatatcacggggggaaactttgcacaaagttccgttacaattaatgggtggcttcgtgattttctatgggcacaagcttctcaagtaattcaatcttatggttctgcgttatccgcatatggccttttctttttgggtgctcattttgtttgggcttttagtttaatgtttttatttagcggtcgggggtattggcaggaacttatagaatcaattgtatgggcccataacaaattgaaagttgctcctgctatccagcctagagccttaagcattgtacaagggcgtgctgtaggagtggctcattatctcctgggaggaattgtcacaacatggtcgttcttcctagcaagaattattgcagtagaataa   [2253]
Gnetum               atgattatacgctcaccggaatca------gaagttaagattgtg---------gtagagaaggatcttataagaacttcatttgaaaaatgggctaacccaggacatttttcaaaaacgctatcaaaaggtgatccagaaactaccacttggatctggaacttacatgcagatgctcacgattttgatagccatacagaggatttggaagaaatttctcgtaaagtttttagcgctcattttggtcaattagccatcattttgacttggctcagtgggatgtattttcatggggcccgtttctccaactatgaagcatggcttgccgatcctgttcgcataaaacctagtgctcaagtagtttggcctatagtaggtcaagaaatattgaatggagatgtcggtggaggttttcggggaatacaaataacatctgggttttttcctatttggagagcagccgggataactaatgaattgcaactttactgtactgcaattggtgcattgatcttagcggcactaatgctgtttgctggttggtttcattatcacaaagctgctccaaaattagtttggttccaacaagtggaatccatgttaaaccatcatttagcgggattattaggacttggttctctatcttgggcaggacaccaaattcacgtttctttaccaattaaccaactcctagatgctggggtggacccgaaagagataccacttcctcatgagtttattttgaatcgggatcttttaaatcaactttatcctaatttcgctaagggattgatccccttttttacactcgattggtcggaatattccgaaattttaacttttaggggaggactaaatccaataacaggggggttgtggctgactgataccgcgcatcatcatttagctattgcagttctttttataatagccggtcatatgtatagaactaattggggtattggtcatagtctcaaagatattttagaagcgcataaaggtccttttacgggggagggtcacaaaggtctttatgaaatcttaactacctcgtggcatgctcaattagctattaacttggctcttttaggctctttaactattattgtagcccaccatatgtattctatgcccccttatccctatttagctattgactatggtacccaactttctttattcacacatcacttatggattggtggattcataattgttggtgccgctgcacatgcagccatttttctagtaagagactatgactcaacaacttcatacaacaatttactcgatcgtgttcttcgacatcgtgacgcaattatatcacacctgaactggatatgtatattcctaggctttcatagttttggtctgtatattcataatgatactatgagtgctttaggacgccctcaagatatgttttctgacactgctatacaattacaacctatttttgctcaatggatacaaaacactcacgttacagcacctaatctaacggctcctgccgcaacagcaagcaccagtttaacttggggtggtggtgatcttgtaacagtaggtaccaaagttgctttgttacctattcagttgggaacggcggatttcttggtccatcatattcatgcatttactattcatgtaactgtattaatcctactcaaaggtgttttatttgcacgcagttcccgtttaatacctgataaagcaaatctcggctttcgatttccttgtgacggtcccggaagaggaggaacgtgtcaagtatctgcttgggatcatgtttttttagggctattttggatgtacaattcaatttctgtagtcatttttcattttagttggaaaatgcagtcggatgtttggggtactataaacgatcagggagtagtaactcatatcacagggggaaactttgcacaaagttccgttactattaacgggtggctccgtgactttctttgggcgcaggcctctcaagtaatacaatcatatggttctgcattatccgcatatggtcttctctttttgggtgctcattttgtttgggcttttagtttaatgtttttattcagcggtcgtggatattggcaagaactcatagaatcaattgtttgggctcataacaaactgaaagttgctcctgctatccagcccagagccttgagcattgtacaagggcgtgctgtaggggtggctcattaccttctgggaggaatcgtcacaacttgggcgttcttcttagcaagaattattgcagtagaataa   [2256]
Welwitschia          atgattatacgttcaccggaatca------gaagtgaagattgtg---------gtagagagggatcctataaaaacttcttttgaaaaatgggccaatcccggacatttttcaaaaacactatcaaaaacagatccggaaactaccacttggatctggaacttgcatgcggatgctcatgattttgatagccataccgaggatttggaagagatttctcgcaaagtttttagtgctcattttggtcaattagcgatcatctttacttggctcagtgggatgtattttcatggagctcgtttctccaattatgaagcatggctggccgatcccactcatataaaacctagtgctcaagtagtttggcctatagtaggccaagaaattttgaatggagatgtaggtgggggtttccggggaatacagataacatctgggttcttccctatttggagagcatccggaataactagtgaattacaactttactgtactgcaattggtgcattgatctttgcggcactaatgttgtttgctggttggtttcattatcacaaagctgctccaaaattagcttggttccaacaagtagaatcgatgttaaatcatcatttagccgggttattagggcttggttctctatcttgggcagggcaccaaatccacgtctctttaccaatcaatcaactcctagatgctggagtggatcctaaagagataccacttcctcatgaatttatcttgaatcgcgatcttttaaatcaactttatccgagttttgctcaaggattgctccctttttttacactgaattggtcggaatattccgaaattttaacttttcggggaggattaaatccagtaacagggggtttgtggctgacggatacagcacatcatcatttagctattgcagttctttttctaatagccggtcatatgtataagactaattggggcattggtcatagcctcaaagaaattttagaagctcataaaggtccattcacaggggagggtcataaaggtctttatgagattttgactaactcatggcatgctcaattagctcttaacttagctatgttaggatctttgactattattgtagctcaccatatgtattctatgcccccttacccttatttagctattgattatagtacccaactttctttattcacacatcatatgtggattggtggattcattattgttggtgctgctgcacacgcagcgattttcctagtaagagactatgattcaactacttcatacaacaatttacttgaccgtgttcttcgacatcgtgatgcaattatatcacacctaaactgggtatgtatatttctaggctttcatagttttggtttgtatattcataatgatactatgagtgcgttaggacgccctcaagatatgttttcggacacggctatccaattacaacctattttcgctcaatggttacaaaatactcacgttacagcacctagtttcacagctcctgctgcaacggcaagcaccagtttaacgtggggaggtggtgatattataacagtaggtaataaagtagctttgttacctattccgttaggaactgcggatttcttagtccatcacattcatgcatttactattcatgtaacggtattaattctactcaaaggtgttctttttgcgcgtagttctcgtttaatacctgataaagcaaatcttggctttcggtttccttgcgatggtcctggaagaggaggaacatgccaagtatctgcttgggaccatgtttttctagggttattctggatgtacaatgcaatttctgtagtcatttttcattttagttggaaaatgcagtcagatgtttggggtaatataagcaaacagggagtagtaactcatatcacgggaggaaactttgcacaaagttccattactattaacgggtggcttcgtgactttctttgggcacaagcctctcaagtaatccagtcatatggttctgcactatctgcgtatggccttttctttttgggtgctcattttgtttgggcttttagtttaatgtttttattcagtggtcgtgggtattggcaagaactcatagaatcaattgtttgggctcataacaaattgaaggttgctcctgctatccagcccagagccttgagcattgtacaaggacgtgctgtaggagtggctcattaccttctgggcggaattgtcacaacgtgggcgttcttcctagcaagaattattgcagtagaataa   [2256]
Cycas                atgattattcgttcaccggaacca------gaagtaaagattgtg---------gtggaaagggatcctataaaaacctcttttgaaaaatgggccaaacctgggcatttttcaaggacactagctaaaggc---cctaatactactacttggatctggaatctacatgctgatgctcacgattttggtagccataccaatgatttggaagagatctcccgcaaagtctttagtgctcatttcggtcaactagccatcatcttgatttggctaagtgggatgtactttcatggcgctcgtttctccaattatgaagcatggctgagtgatcctactcacataaaacccagtgctcaggtagtttggccaatagtaggtcaagaaatactgaatggggatgtaggtggaggttctcgagggatacaaataacctctggtttgtttcaaatttggcgagcatctggaataactagtgaattacaactttactgcactgcaattggtgcattgatctttgcagcgttaatgctttttgctggttggttccattatcacaaagctgctccaaaattggcttggttccaagatgtagaatccatgttgaaccaccatttagcggggttactaggacttgggtctctatcttgggcaggacaccaagtacacgtctctttacctattaaccaactcctagatgctggagtggatcctaaagagatacctcttccccatgaatttatttcgaatcgcgatcttttagctcaactttatcctagttttgctgagggattaaccccactttttaccctaaattggtcggaatattcagaatttctaacttttcgtggaggactaaatccagtcacggggggtctgtggctgaccgatactgcacatcatcatttggctattgcaattcttttcctgatagccggtcatatgtataggaccaattggggcattggccatagccttaaagaaattttggagactcataaaggtccatttacgggtgagggtcataaaggtctttacgagatcttgaccacctcatggcatgctcaattagctcttaacctagctatgttgggctctctgactattgtcgtagctcaccatatgtattctatgcctccctatccatacttagctattgactatggcacccaactctctctgttcacacatcacatgtggatcggcggatttctcatagttggcgccgctgcacatgcagccatttttatggtaagagactatgatccaactactcaatacaacaatctattagatcgtgttcttagacatcgtgatgcgattgtatcacacctcaactgggcatgcatattcctaggtttccatagttttggtctgtatattcataatgatactatgagcgctttagggcgtcctcaagatatgttttcggatactgctatacaattacaacctatctttgctcaatgggtacaaaacactcatgctttagcaccgggttcaacagctcctgatgcaacagcgagcaccagcttaacttggggaggtggtgatctagtagcagtaggcggcaaagtggctttgttaccaattccattaggaaccgcggattttttggtacaccacattcatgcatttactatccatgtgactgtattaattttacttaaaggtgttttatttgcccgtagctctcgtttaatacctgataaagcgaatcttggttttcgttttccttgcgatggacctggaagaggagggacatgtcaggtatccgcctgggatcatgttttcctaggtttattctggatgtacaatgcgatttcggtagtgatattccacttcagttggaaaatgcagtccgatgtttggggtagtataagtgatcagggaatggtaactcatatcacgggaggaaactttgcacagagttccattaccattaacgggtggcttcgtgactttctatgggcacaagcctctcaagtgatccaatcttatggttcttcattatctgcctatggtcttctctttttaggtgctcattttgtttgggcctttagtttaatgttcctatttagtggccgtgggtattggcaagaactcatcgaatctatcgtttgggctcataacaaattagaagttgctcctgttatccagcccagagccttgagcattgtgcaaggacgtgctgtaggagtggctcattaccttctgggtggaatcgccacaacatgggcgttcttcctagcaagaattcttgcagtaggataa   [2253]
Ginkgo               atgattattcgttcaccggaacca------gaggtcaagatcgtg---------gtggagagggatcctataaaaacctcttttgagaaatgggccaaacctggtcatttctcaaggacgctagctaaggga---cctaatactaccacttggatctggaacctacatgctgatgctcacgattttgatagccataccaatgatttggaagagatctctcgcaaagtatttagcgctcatttcggtcaactagccatcatattgatttggctaagtgggatgtacttccatggcgctcgtttctccaattatgaagcatggctgagtgatcctactcgcatcaaacccagtgctcaggtggtttggccgatagtaggtcaagaaatcttgaatggggatgtaggtgggggttttcgaggaatacaaataacctctggtttttttcaaatttggcgagcatctggaataactagtgaattacaactttactgcaccgcaattggtgcattgatctttgcagctttaatgctttttgctggttggttccattatcacaaagctgctccaaaattggcttggttccaagatgtagaatccatgttgaaccaccatttagcagggttactaggacttgggtctctatcttgggcaggacaccaagtacacgtctctttacccattaatcaactcctagatgctggagtggatcccaaggagataccacttcctcatgaatttatttcaaatcgcgatcttgtagctcaactttatcctagttttgctaagggattaaccccattttttgccctgaattggtcggaatattcagaatttttgacctttcgtggaggactaaatccagtaacggggggtctgtggctgaccgatactgcgcatcatcatttggctattgcaattcttttcctgatagctggtcatatgtataggaccaattggggcattggccatagcctcaaagaaattttggaagctcataaaggtccgtttacgggtgagggtcataaaggtatttacgagatcttaactacctcatggcatgctcaattagctcttaacctagctatgttaggctctttaactattgtcgtagctcaccacatgtattcgatgcccccttatccatacctagctattgactacggtacccaactctctctgttcacacatcacatgtggatcggggggtttcttatagttggcgctgctgcacatgcagccatttttatggtaagggactacgatccaactattcaatataacaatctattagatcgtgttcttagacatcgtgatgcgatcgtatcacacctcaactgggcatgtatattcttaggctttcatagttttggtctgtatattcataatgatactatgagcgctttaggacgtcctcaagatatgttttcagatactgccatacaattacaacctatctttgctcaatggatacaaaacactcatgcttcagcacctagttcaacagctcctggtgcagcagcgagcaccagcttaacctggggaggtggtgatttactagcagtaggtggcaaagtggctttgttaccaattccattaggaaccgcggattttttggtacaccacattcatgcatttactattcatgtgactgtattaatactactgaaaggtgttttatttgcccgtagctcccgtttaatacctgataaagcgaatcttggttttcgttttccctgcgatggacctgggagaggagggacgtgccaagtatctgcctgggatcatgttttcctgggtttattctggatgtacaatgcgatttcagtagtaatattccatttcagctggaagatgcagtccgatgtttggggtagtataagtgatcggggagtggtaacccatatcacgggaggaaactttgcacagagttccattaccattaacgggtggctccgtgactttttatgggcacaagcctctcaagtgatccaatcttatggttcttcattatctgcatatggtcttttctttttaggtgctcattttgtttgggcctttagtttaatgttcttatttagtggtcgtgggtattggcaggaactcatcgaatctatcgtttgggcccataacaaattaaaagtcgctcctgctatccagcccagagccttgagcattgtacaaggacgtgctgtaggagtagctcattacctcctgggtggaatcgccacaacatgggcgttcttcctagcaagaattcttgcagtagga---   [2250]
Angiopteris          atgactattcgttcaccggaacca------gaagtcaagattgtg---------gtggaaagggatcctataaagacttctttcgagaaatgggctcaacctggacatttctcaagaactttggctaaaggt---cctaacactaccacttggatttggaacctacatgctgatgctcacgattttgatagccatacaaatgatttagaagatatttctcggaaagtatttagtgctcacttcggccaactagcgattatattgatttggttaagtggtatgtactttcatggagctcgtttctccaattacgaagcatggctaagtgatcctactcatattaaacctagtgctcaggtagtctggccaatagttggacaagagattctgaatggagatgtaggtggaggttttcaggggatacaaataacctctgggttcttccagctttggcgagcatccggaatcactaatgaattacaactttattgcactgcaattggtgcattaatttttgcagggctaatgctttttgctggttggttccattatcacaaagctgctcctaaattagctcggtttcaagatgttgaatccatgttgaaccaccatctagcaggtttgttaggtctaggttctttaggctgggcagggcatcaagtacatgtctctttgcctattaaccaacttttagatgctggagtcgatcccaaagagatacctcttcctcacgaatttattttgaatcgcgatcttttggctcaattgtatcccagttttgctaaaggattaaccccattctttacctcgaattggtcagaatatgcagattttttaacttttcgtggaggattaaacccagtaacaggaggtttatggttgactgatactgcacatcaccatttagctattggggttctttttttggtagccggtcatatgtatagaactaattggggtattggacacagcataaaagagatcttggaagctcataaaggtccatttacgggtgaaggtcacaaaggtctttacgagatcttaactacttcatggcatgctcaattagctcttaacttagctatgttaggatctttaaccattatagtagctcatcatatgtattcgatgcctccttatccatatttagctaccgattatggcacacaactttctttgtttacacatcacatgtggattgggggttttctcgtcgttggagccgctgcacacgcagcgatctttatggtaagagattatgatccaactactcaatacaataatttattagatcgtgttcttcgacatcgcgatgcaattatttcacaccttaactgggtatgtattttcttaggtttccatagctttggcttatacatccataacgatactatgagtgctttaggacgtcctcaagatatgttctcagatacggcgattcaattgcaacctatatttgcccaatggatacaaaatactcatgctttcgctcctagcttgacagctcctaatgcaacagcaagtactagtctaacttggggaggtggtgatttaatagcagtaggtggtaaagtagctttattaccgattcctttaggaaccgcagatttcttagtacaccatatccatgctttcactatccatgtcactgtattaatattattaaaaggtgttttatttgcacgtagttcccgtttaataccagataaagctaatcttggttttcgttttccttgcgacggacctggtaggggaggaacttgtcaagtttctgcgtgggatcatgttttcttagggttgttttggatgtacaactccatttcaatagttatatttcacttcagttggaaaatgcagtctgatgtttgggggagtataagcgatcaaggtgtggtaagtcacattactggaggaaactttgcacagagtgcaacaactattaatggatggcttcgtgattttttatgggcacaggcttctcaagttattcaatcttatggttcttcattatctgcatatggtcttttattcttaggtgctcacttcgtttgggctttcagtttaatgtttctattcagtggtcgtggatattggcaagaactcatcgaatctatcgtttgggctcataacaaattgaaagttgctcctgctatccagcctagagccttgagtattgtacaaggacgtgctgtaggagtagctcattaccttctgggtgggatcgccacaacatgggcgttcttcctagcaagaattatttcagtaggataa   [2253]
Adiantum             atgactattcgttcgccagaacca------gaagtcaaaattatg---------gtagagaaggatcctgtaaaaacttctttcgagaagtgggctcagcctggacatttcgcaagaaatttagctaagggt---cccagtaccactacatggatttggaacctacacgccgatgcccatgattttgatagtcataccaatgacttggaggatatatcccgtaagatatttagtgcgcattttggccaactagctattattttcatttggttgagcgggatgtattttcatggagcccgtttttccaactatgagtcatggctgaatgatcccacacacgtaaaacccagtgcccaagttgtttggccaatagtgggtcaagaaatacttaatggagatgtgggcggggggtttcagggcgtgcaaataacgtccggattcttccaactatggcgagcttccggaataactagcgagttacagctctattgcacagccgtgggtgctttagtttttgctggattaatgttttttgctggttggtttcactatcacaaggctgctccaaaattagcttggtttcaaaatgtcgaatccatgttgaatcatcacttggccggtctattgggattgggatcgctaggatgggcgggacatcaaatacacgtatcgctccctatcaatcagctcctagacgcaggtgttgaccccgaagaaataccccttcctcacgaactcatccttaatcgtgatcttctagctcagacgtatccaagttttgcaaaaggattaattccgtttttcactttgaactggtcggaatactcggattttctaacttttcgcggcggattgaacccgataacagggggtctgtggttgactgataccgcacatcaccatttggccattgcggttctctttttggtagctggtcatatgtacaggacaaattggggtatcgggcatagtacgaaggaaatactagaagctcataaaggacctttcacgggtgagggacacaagggtatttacgagattttgacaagttcatggcacgctcaattagctattaatcttgccactttgggatccttaacaattattgtctctcaccacatgtatgctatgccgccttatccctacttagctaccgactacgcaacacaactttctttgtttacacatcacatgtggatagggggtttcttaatagtgggagcagctgcacatgcagctattttcgtggtaagggattatgatccaactactcaatacaacaacctgttggatcgtgtcattcgtcatcgtgatacaataatttcacatcttaactgggtctgcatcttccttggttttcatagcttcggtttgtatattcacaacgatactatgagtgccttggggcgtcctcaagatatgttttcggataccgctattcaactgcaaccaatctttgcccagtggatccagaatactcacgccttggctcctggatcgactgcacctaacgcaacagcaggcaccagcttggcctggggtgggagcgacttagtagcagtggccggcaaggtggccttagctccaattccattaggcaccgcagattttttggtgcaccacatccacgcattcacaattcatgttactgtactaatattattgaaaggcgtcttatttgcacgcagctctcgactaatacccgacaaagcaaatcttggttttcgctttccttgcgacggccccggaagggggggcacctgccaggtatctgcttgggatcacgtattcttggggctattttggatgtacaactctatttcagtggttatatttcatttcagctggaagatgcaatcggatgtatggggaagtgtaagtgaacagggagcagtgagccacatcactggaggaaactttgcacaaagttcaacgacaatcaatggatggctgcgagattttttgtgggcacaggcttctcaagtcattcagtcatatggttcttcattatctgcatatgggcttctattcttaggggctcattttgtctgggcctttagcttaatgtttctattcagtggtcgcggctattggcaagaacttattgaatctatagtttgggctcataacaaattgaaagttgctcctgttacccaacccagagctctgagtattatacagggacgtgcagtgggagtaactcattaccttctgggtggaatcgccacaacttgggcattcttcctggcgagaatcgttgcagtgggataa   [2253]
Alsophila            atgactattcgttcaccagaacca------gaagtcaagattatg---------gtggaaaaggatcccgtgaaaacctctttcgagaaatgggctcaacctggacatttctcgagaaatttggctaagggt---cctagtaccaccacatggatttggaatctacatgctgatgctcatgattttgatagtcataccaatgattcagaggatatatcccgtaaaatatttagcgctcattttggtcaactagctattattttcatccggttgagcggtatgtattttcacggggctcgtttctccaattacgaggcatggctaaatgaccctactcacgttaagcctagcgctcaggtggtttggccaatagtgggtcaagagatacttaatggggatgtgggcgggggatttcaaggagtacagataacgtccggattctttcaactttggcgagcttccggaataactaatgagttacagctctattgcacagcaatcggtgctttaatctttgcgggattaatgttctttgctggttggtttcattaccacaaggctgctccaaaattggcctggttccaaaatgtagaatccatgctgaatcaccatctagcaggtctcttggggttgggttctctagggtgggcgggacatcagatacacgtttcgctaccgattaaccaactattagatgcgggagttgaccccaaagaaataccccttcctcatgaatctattcttaatcgtgatcttttggctcaaacgtatcctagttttacaaaaggattaatcccatttttcactcttgactggtcagaatactcagattttttaaccttccgcgggggattgaatccagttactgggggattgtggctgaccgataccgcacatcaccatctagccattgcagttcttttcttggtagctggtcatatgtatagaaccaattggggtattggacacagtacgaaagagattttggaagctcataaaggccccttcactggtgagggtcacaagggtctttatgaaattttaaccacttcgtggcatgctcaattatctattaatcttgccctgctaggctctttaacaattatagttgcccatcacatgtacgctatgccaccttatccgtacttagccaccgattatgctacacaactttccttgtttacacatcacatgtggatcgggggtttcttagtagttggcgcggctgcacacgcagctatttttatggtaagggattatgatccgactactcaatataacaatctgttagatcgtgtcattcggcatcgtgatgcaataatttcacatcttaactgggtctgcatctttctaggtttccatagtttcggcctatacattcataacgatactatgagtgctttgggacgtccccaagatatgttttcagataccgctattcagttacaacccatatttgctcagtgggtgcaaaatactcatgcttccgctcctggttcaacagcacctaatgcagcggcaggtactagcttaacctgggggggtagcgatttagtagcagtagctggcaaagttgctttagcaccaattccattaggtactgcagatttcttggtacaccatattcatgcatttacaattcatgttactgtattaatctcactgaaaggtgttctgtttgcacgcagctcccgcctaatacctgataaagcaaatcttggttttcgttttccttgcgacggtccaggtagaggaggtacctgtcaggtatctgcttgggatcacgttttcttagggttgttctggatgtacaattccatctcagtagttatttttcacttcagttggaagatgcaatccgatgtacggggtagtataagtgaacagggagcggtgagccatattactgggggaaattttgcgcagagctcaactactattaatggatggctgcgtgacttcttgtgggcacaagcttcccaagtcattcaatcatatggttcctcgttatccgcatatggtcttctattcttgggggctcattttgtttgggctttcagcctaatgttcctattcagtggtcgcggatactggcaagaactcattgaatctattgtttgggctcataataagctgaaagttgctcctgttacccaacctagggctctgagtatcatacagggacgtgccgtaggagtagctcattaccttctgggtggaatcgccacaacatgggcgttcttcctagcgagaatcattgcagtgggataa   [2253]
Psilotum             atgactattcgttcaccggaacca------gaagtcaagattctg---------gtagaaagggatcctgtcaaaacttcccttgagaaatgggctcaacccggacatttctcacgaactttagcaaaaggc---cctaatactaccacttggatttggaacctgcatgctgattctcatgattttgatagccataccaacgatttggaagagatctcccgtaaagtttttagtgctcattttggtcaactagctattatttttgtctggctaagtggtatgtatttccacggagctcgcttctctaattacgaagcatggctaagtgatccgattcatattaaacctagtgctcaagtagtttggcctatagtgggccaggaaattcttaatggagatgtaggtgggggtttccagggaatacaaataacctccggtttcttccagatttggcgagcatctggaatcactagtgaattacaactctattgtactgcaatcggtgcattaatttttgcaacgctaatgctttttgccggttggtttcattaccataaagcagcccctaaactagcttggttccaagatgtagaatccatgcttaatcaccatttagctggtttactaggccttggttccttagcttgggcaggacatcaagtacatgtctctttgcccattaaccaactcttggatgccggagtcgatcctaaagagatacctcttccccatgaattcattctgaatcgtgatcttttagctcaattatatcccagttttgccaaaggattaataccattttttacacttaattggtcggaatattccgattttttaacttttcgtggaggattaaatcctgtcacggggggtttatggctgactgataccgtgcatcatcatctagctattgcggttcttttcctggtcgctggtcatatgtatagaaccaattggagtattggacatagtataaaagagatattggaagctcatgaaggcccatttacaggcgagggtcacaaaggtatctttgaaatcctaactacttcgtggcatgctcaattagctctcaatttagccatgttgggctctctaactattatagtcgctcatcatatgtattccatgcctccttatccatatctagctattgactatggtacacagctttccctattcacacatcatatgtggattggtggttttcttgtagttggagctgctgcgcatgcggctatttttatggtaagagattatgatccaactactcagtataataatctattggatcgtgttctacgacatcgtgatgcaattatttcacaccttaattgggtatgtatctttttgggtttccatagcttcggattatacatccataatgatactatgagtgctctgggacgtcctcaagatatgttttcagatactgctatacaattacaacccatctttgcccaatgggtgcaaaatactcatgcttcggcccctggtttaacagctcctaatgcaatagcaagtacgagtttaacttggggaggtgacaacttaatagcagtgggtggcaaagtggctttattaccaattccattaggaacagcagattttttggtgcaccatattcatgcattcaccattcatgtaactgtattaatacttcttaaaggtgttctatttgcacgtagttcgcgattgatacccgataaagctaatcttggctttcgtttcccttgtgacggacctggtagggggggaacatgtcaggtctcggcttgggatcatgttttcttaggattattctggatgtacaattccatatcaatagttatatttcacttcagttggaaaatgcagtccgatgtttggggtagtataaatgaccaaggagtaataaatcacattaccggaggaaactttgcacagagttcaacaactattaatggatggcttcgtgacttcctatgggcacaggcttctcaggtgattcaatcctatggttcctccttatctgcatatggtcttttattcctgggtgctcattttgtttgggccttcagtttgatgttcctattcagtggccgtggatattggcaagaactcattgaatctatcatttgggctcacaataaattgaaagttgctcctgctatccagcccagagccttgagtatcgtacagggacgtgctgtaggagtagctcattaccttctgggtggaatcgccacaacatgggcgttcttcctcgcaagaattattgcagtgggataa   [2253]
Equisetum            atgactatacgttcaccggaaccg------gaagtcaagattata---------gtagaaaaagatcctgtaagaacttcctttgagaaatgggctcaacctggtcatttttcaaaaactttagctaaaggt---cctaatactactacctggatatggaacttacatgctgatgctcacgattttgatagccatacaaatgatttggaagatatttcccgtaaaatttttagtgctcattttggccaattatcaataatttttatttggctaagcggtatgtattttcatggagcccgtttttctaattatgaagcatggttaagtgatccaactcatattaaacccagcgctcaagtagtttggccaatagtgggtcaagaaattttgaatggagatgttggtggaggttttcaaggtatacaaataacctctggttttttccaactttggcgagcatctggaataactaatgaattacaactttactgcactgcaattggggcattaatttttgccggactgatgctttttgctggttggtttcattaccacaaagctgcaccaaaattggcttggtttcaagatgtggaatctatgttaaatcatcatcttgctggtctattgggtctcggttcattaggctgggcgggtcatcaagtacatgtttctttacctattaatcaactattagactcgggagtagacccgcgagaaatacctcttccccacgagtttatcttgaatcgggatttattagctcaattatatcccagtttttctgaaggattaactcctttttttaacttagaatggtcaaaatactcagattttttaacatttcgaggaggtttaaatccagtaactgggggtttatggttaactgatacggctcaccatcacatagccattgcagttttatttcttatagctggccatatgtatcgaactaattggggtattggacatagtataaaggaaatattagaagcacataaaggtccttttacaggtgaaggtcatagaggtctttttgaaattttaacaagttcttggcatgctcaattagcattgaatttagcaatgttgggttcattaacgattatagttgcacatcatatgtatgctatgcctccatatccttatttggcgactgattatggtacacaactttctctgttcacacatcatatgtggattggaggatttcttgtggttggagctgcagcacatgcagctatttttatggttagagattatgatccttccacgcaatataataatctcttagatcgtgttattcgacaccgagatgcaataatttcacatcttaattgggtctgtatttttcttggttttcatagttttggattatatatccataatgacaccatgagtgctctgggacgacctcaagatatgttttccgacacagccatccaattacaacccatttttgctcaatggatccaaaatactcatgcattggctcctagtttaacagcgcctaatgcaacagcaagtactagtttaacttggggaggaggtgatttagtcagtgtgggtggtcgagtagctttattaccaattccattaggaactgcggatttcttagttcatcatattcatgcatttactattcatgtgactgtattaatattactaaaaggagtcttatttgctcgtagttcacgtctgataccggataaagcaaacttaggttttcgttttccttgtgatggtccaggaagaggcggaacttgtcaagtatcggcttgggatcatgtttttctgggattattctggatgtataattcaatttctgtagtaatttttcatttcagttggaaaatgcaatcagatgtttggggtagcataaacgagcagggtgttataagtcatattacaggagggaatttcgcacaaagtgcgacaacaatcaatgggtggcttcgtgattttttatgggcacaagcatcacaagttattcaatcttatggttcttcattatcagcctatggtttattatttttaggtgctcatttcgtttgggcatttagtttaatgttcctattcagtggacggggatattggcaagaactaatagagtccattttgtgggctcataataaattaaaagttgctcctgctattcagcctagagccttaagtattgtacaaggacgggctgtgggagtagctcattaccttttaggtggaattgccacaacatgggcgttcttcttagcaagaattattgcagtaggataa   [2253]
Isoetes              atgactatccgttcaccggaacca------gaagtcaaaattacg---------gtagaaagggatcctataaaaacctcttttgagaaatgggctaaacctgggcatttcttaaagactctggctaagggc---cctaatactaccacttggatttggaacctacatgccgatgctcatgattttgacagtcataccaatgatttggaagatatttctcgcaaagtctttagtgctcactttgggcaattagccatcattctcgtttggctaagcggtatgtacttccatggggctcgtttctccaattatgaagcgtggcttagtgatcctactcacattaaacctagtgctcaggttgtttggccaatagtgggtcaggagattctaaatggagatgtaggtggaggttttcggggaatacaaataacctctggctttttccaactttggcgagcctctggaataactagtgaattacaactgtactctactgcaataggtggattggttctcgcagcgttaatgctctttgctggttggtttcactaccacaaagctgctcccaaattgacctggttccaagatgtagaatctatgttgaatcatcatctggcaggactcttaggattaggttctctatcctgggcaggacaccaagtacacgtctctctacctattaaccaacttttagacgctggagtagatgctaaagaaatccctcttcctcatgaattcattctaaatcgtgatcttttagctcaactttatccaagtttcgctaaagggctaaccccattctttaccctaaattggtcagaatattcggattttttaacttttcgtggaggactaaatccaataacgggggggttgtggctgaccgatactgcccatcatcatttagctattgcagttgtttttcttatagccggtcatatgtatagaactaattgggccattggtcatagcctggagcagattctagaagctcataaaggtccatttacaggtgaagggcataagggcctttatgatattctaaccacctcatggcatgctcaattggctctcaacctagctatgctaggttctttaacaattgtggtagctcatcacatgtattccatgcctccttatccatatctggctactgactatggtactcaactttctttgttcacacatcacatgtggattggtggatttctcatagttggagctgctgcacatgcagccatcttcacggtaagggactacgatccaaccactcaatacaacaatttattagatcgtgttcttagacaccgcgatgcaatagtatcacatctcaactgggcatgtatcttcctagggttccacagcttcggcttatatatccataatgacaccatgagtgctttaggacgtccccaagacatgttctcagatactgctatacaattacaacctgtatttgcccaatgggtacaaaatacccatgctctagcacctagtttaacggctcccaattcagcagcaagcaccagcttaacctggggaggtggtgacttagtagcagtgggtggcaaggtggctttgttaccaattccgttaggaaccgcagactttttggtacatcacattcatgcatttactatccatgtaactgtattgatcctacttaaaggtgttttatttgctcgcagttctcgtttaatacccgataaagctaatcttggttttcgttttccctgcgatggacccggaaggggaggaacgtgtcaagtatctgcttgggatcatgttttcctaggtttattttggatgtataactcaatctcagtggtaatatttcactttagctggaaaatgcaatctgatgtttggggtagtataagtgaccaagggatagtgactcatattacaggaggaaactttgcacaaagttcaattaccattaatggatggcttcgcgactttttatgggcacaggcctctcaagtaatccaatcctatggttcctcgtcatctgcatatggtcttctattcttgggtgctcactttgtctgggctttcagtctaatgttcttatttagtggtcgtggatactggcaagaactcatcgaatctatcgtttgggctcacaacaaattaaaagttgctcctgctatccagcctagagccttaagcattgtacaaggccgtgctgtgggggtagctcattacctcctgggtggaattgccacgacatgggcattcttcctagcaagaatcattgcagtaggataa   [2253]
Selaginella.uncin    acgactatccgcccagcggaacca------ggaatcggaattgca---------gtgggaacggatcctgtgaataccccctctgaggaatggtctaaacccggtcacttctcgcggaccttggcgaaaggc---cctaataccactacctggatccgggacccacacgccgatgttcatgattttgacagccataccaatgatttggaggatattcctcgaaaagcccctagtgctcactttggtcaaccagccatcatttccgtccggttgagcggtatgtaccttcacggggcccgtttcccgaattacgaggcatggctgagtgatccaatccacattaagcccagtgcccaggtcgtttggccaatagtgggtcaggaggtttcgaacggagatgtaggcgggggtttccagggaatacaaataacctctggattctttcaggttcggcgggcttctgggataaccagcgaattacaaccgtactccactgcgatcggtggattaatctttgcagcgccaatgcctttcgctggttggtttcattaccacagagcagccccccaactagcttggttccaaagtgtggaatccatgttgaatcaccacctggcggggctactgggactgggttcccttccctgggcggggcaccaagtgcacgtttctctacctataaaccagctttcgggtaccggagtggacgctaaagaaattcctccacctcacgaacttattttggatcgccatcctttggcccaactttatccgggtttcgccaaagggctaaccccattcttcactttgaattggtcagaacattcggatttttcaacttctcgcggggggctagacccggtaaccggaggcttatggctgactgataccgcccatcatcacttagccattgcagtcgccttttcaatagctggtcatgtctataggactaatcggggcataggccacagcccaaaagaggttccagaggcccataaaggcccgttcacgggggaaggtcacaagggcctttatggaattctaaccacctcatggcacgctcaatcagctctcaatctagctatgctgggctcccccacaatttcggtagctcaccatatgtattctacgccccctcatccgtatctggccaccgatcatggtacccaaccctctctgtttacgcatcacatgtggatcggtggatttcccatagtcggagctgctgcgcacgcagccatatttatggtgagggactatgatccaaccactcaatgcaacaatttattagaccgtgttttgcgacaccgcgacgcaataatatcacaccttaactgggcatgtattttcttgggtttccatagcttcggctcgtacatccacaacgatacgatgagtgctttggggcgtcctcaagatatgtttccggatactgctatgcgactacaacccacatttgcccagcgggtacagaacgctcatgcctcagcacccgttttgacagccccggcagcgaacaccgccaccagtttggcctggggcggcggcgtatta---gcaatgggcggcaaggtggtcttgtcagcgattccgttgggaaccgcagactttttggtacatcacattcatgcatttactattcatgcaactgtattgatcccaccgaagggtgttccgtttgcccgcagctcccgattagtgccggataaagctaatctcggttctcgtcttccttgcgacggccccggaaggggaggaacatgtcaagtctctgcttgggatcatgtttttttaggcctattttggatgcacaattcgatctcggtggtaatctttcacctcagctggaaaatgcaatccgatgtttggggtagcgtcaatgaccagggaatagtgactcacataaccggtgggaactttgcgcaaagttcgattaccatcaatggatggctccgcgacttcctatgggcacaggcttctcaagtcattcaatcttacggctcctcgttatccgcatacggtctattattcttgggtgctcatttcgtttgggcttttagtctaatgtttccactcagcggtcgtggatactggcaagaactcatcgaatctgtcgttcgggcgcacaacaaatcgagagtagctcccgctatccagcctagagctttgagcattgtacaaggccgcgccgtaggggtggcccattaccttctgggtgggattgccacgacatgggcattcttcctggcaagaatcattgcggtgggataa   [2250]
Selaginella.moell    acgactatccgtccagcggaacca------ggagtcagaattgcg---------gtggaaatggatcccgcgaaaacctccttcgaggaatggtccaaacccggtcacctcccgcgaaccttggctaaaggc---cctaataccaccacccggacccggaacccacacgccgatgttcatgattctgacagccataccaatgatttggaggatattcctcgaaaagcccctagtgctcactctggccaaccagccatcatttccgtccggttgagcggtatgtacctccatggtgcccgtttctcgaattacgaggcatggccaagtgatccaatccacattaagcccagtgctcaggttgtctggccaatagtgggtcaggagattttgaacggagatgtaggcgggggtttccagggaatacaaataacctctggattatttcatatttggcggtcctctggtataaccagcgaattacaactgtactctactgcgatcggtggattaacctttgcagcgccaatgcctttcgctggtcggtttcattaccacagagccgccccccaactggcttggttccagaatgtagaatccatgttgaatcaccacctagcaggactactgggactaggttctctgtcccgggcggggcaccaagtgcacgttcctccaccgataaaccagcctacggatactggagtggatgctaaagaaattcctccacctcatgaatccatttcggatcgtcatcctttggcccaacttcatccgggtttcgccaaagggccgacccccttattcactttgaattggtcagaatattcggattcttcaacctttcgcgggggactagatccggtcactgggggcttgcggctgactgataccgcccatcatcatttagccattgcagtcgtccctccgatagctggtcatttttataggaccaactggggcattggccacagcccaaaagaggttccggaggcccataaaggtccgttcacaggggagggtcacaggggcctttatggaattctaaccacctcatggcacgctcaattagcccccaatccagctatgctaggctcccccaccattgtggtagctcaccatatgtatcctatgccccctcatccgtatttggccaccgattatggtactcaaccccctctgtttacgcatcacatgtggatcggtggatttctcacagtgggggctgctgcgcacgcagccatctttatggtgagggactatgatccaaccactcaatgcaacaatttatcggaccgtgttccgcgacaccgtgatgccatcatatcacaccttaactgggcatgtatttctttgggtttccatagcttcggtttgcatatccataacgatacgacgagtgctttggggcgtcctcaagatatgtttccggatactgctatgcgatcacaacccatatttgcccagcggatacagaacgctcatgcctcagcacctgcttcgacagcccctgctgcgacagcaaacaccagtttggcctggggcggtggcttatta---gcaataggcggcaaggtggccttgtcagcgattcagttgggaaccgcagacttttcggtacatcatattcatgcatctactatccatgcaactgtattgatcccacctaagggtgttccgcctgctcgcagctcccgcttagtcccggataaagctaatctcggttttcgttttccctgcgacggccccggaaggggaggcacatgtcaagtatccgcttgggatcatgtttttttaggcctatcccggatgcacaattcgatcccggtgggaatctttcactttagccggaaaatgcaatccgatgttcggggtagcgtaaatgatcagggaatagtgactcacataacaggtgggaacttcgcgcaaagttcgataaccattaatggatggctccgcgacttcccgtgggcacaggcttctcaagtaattcaatcttatggctcctcgttatccgcatacggtccattattcccgggtgctcatttcgttcgggcctctagtctaatgtttctatctagcggtcgtggacactggcaagaactcatcgaatctgtcgttcgggcgcacaacaaattgagagtagctcccgctatccagcctagagcttcgagcattgtacaaggccgcgccgtaggggtggcccattaccttctgggtgggattgccacgacatgggcattcttcctggcaagaatcattgcggttggataa   [2250]
Huperzia             atgactattcgttcaccggaacca------gaagtcaagattgcg---------gtagaaagggatcccgtaaaaacttctttcgaaaaatgggctcaacccggacatttctccaggactctagcgaagggt---cctagtactaccacttggatctggaacttacatgctgatgctcatgattttgacagccatactaatgatttggaagagatttctcgcaaagtatttagtgctcatttcggtcaactagccattatttttatttggctaagtggtatgtacttccacggggctcgtttctccaatcatgaagcatggcttagtgatcctactcacgttaaacccagtgctcaagttgtttggccaatagtaggtcaggaaattctcaatggagatgtgggtgggggttttcagggaatacaaataacttccggcttttttcaaatttggcgagcctccggaataactagtgaattacaactttactccaccgcaattggtggattgattttcgcagcgctaatgcttttcgccggttggttccactaccacaaagccgctcccaaattaacttggttccaagatgtggaatccatgctaaatcatcatctagcaggactattaggattaggttctttatcatgggcaggacaccaagtacacgtttctttacctattaaccaacttctggacgctggagtagatgctaaagaaatacctcttcctcatgaatttattctgaatcgtgatcttatgactcaactttatccaagttttgctaaaggattaactccattctttactttgaattggtcagaatactcagatttctcaacttttcgcggaggactaaatccagtaacaggaggtttgtggctaaccgatacagtccatcatcatttagctattgcagttctttttttaatagctggtcacatgtatagaaccaattggggcattggccatagcctgaaagaaattttagaagctcataaaggtccatttacgggtgagggtcacaaaggcctttatgaaatttttaccacctcatggcatgcccaattagctcttaacttagctatgctaggttctttaacaatcgtagtggctcaccatatgtattccatgcctccttatccatacttagctactgactatggtacccaactctctttgtttacacatcacatgtggatcggtggatttctcgtggtcggagctgctgcacatgcagccatctttatggtaagggactacgatccaaccactcaatacaataatttattggatcgtgttcttcgacaccgtgatgcaatagtatcacaccttaactgggcatgtattttcttaggtttccatagcttcggcttgtacatccataatgatactatgagtgctttgggacgtcctcaagacatgttttcggatactgctatacaattacaacctatatttgcccaatgggtgcagaatactcatgctgtagcacctttttccacagctcctaatgcggcggcaagcaccagcttaacctggggaggcatcgacttagtagcagtaggcggcaaagtggctttattaccaattccgctaggaaccgcagactttttggtacaccacattcatgcatttactatccacgtaaccgtattaatcttactaaaaggtgttttatttgctcgcagttcccgtttgatacccgataaagctaatcttggttttcgtttcccttgcgatggacccggaagaggaggtacatgtcaagtatctgcttgggatcatgttttcttagggttattctggatgtacaatgcaatttctgtagtaatatttcattttagctggaaaatgcaatctgatgtttggggtagtgtaagcgaccaaaaaatagtaactcatattacagggggaaactttgcacaaagttcaattaccatcaacggatggctccgtgactttttatgggcacaggcttcccaagtaatccaatctcatggttcctcgttatctgcatatggtctcccattcctgggtgctcactttgtttgggctttcagtttgatgttcctattcagtggtcgcgggtactggcaagaacttatcgaatctatagtttgggctcacaacaaattaaaagttgctcctgctatccagcctagggctttgagtattgtacaaggccgtgctgtaggagtagctcattaccttctgggtggaattgccacaacatgggcattcttcctagcaagaattattgcagtaggataa   [2253]
Physcomitrella       atgactattcgttcaccggaacca------gaagtcaagattatg---------gtagaaaaagatcccgtaaaaacttcttttgaaaaatgggctaaaccaggacatttttcaagaactttagctaagggt---cctaatactacaacttggatttggaacttacatgctgatgctcatgattttgacagtcatacaaatgatttggaagaaatttctcgtaaagtctttagtgctcattttggtcaattagctgttatttttatttggctaagtggtatgtattttcatggagctcgcttttcaaattatgaagcgtggctgagtgatcctactcatattaagcctagtgctcaagttgtttggccaatagtaggtcaaaaaattttgaatggagatgtaggtggaggttttcaaggaatacaaatcacctccggcttttttcaactttggcgagcatctggaataactagcgaattacagctttatactactgcaataggtgggttaatttttgcagctttaatgctttttgctggatggtttcattaccataaggcagcccctaaattagcttggtttcaaaatgtggaatctatgctaaaccatcacttagctgggctattaggtttaggatctttagcttgggcaggacaccaagtgcatgtctctttacctattaatcgacttttagatgccggggtggatcctaaagaaataccacttcctcatgaatttattctaaatcgtgatcttttagctcagctttatccaagtttttctaaaggattaactccattttttactttaaattggtcagaatattcagactttttaacttttcgtggaggattaaatccagttaccggaggtttatggctaactgatacagcacatcatcatttagctattgcagttctttttctggttgctggacatatgtatagaactaattttggcattggccatagcatgaaagaaattctagaagctcataaaggtccttttacaggcgaaggtcataaaggattatatgagattttaactacttcatggcatgctcaattagctattaatttagctatgctaggttctttaactattatcgtagctcatcatatgtatgctatgcctccttatccatacttagctactgactatgctactcaactttctttattcacacatcatatgtggattggtggttttcttgtagttggagctgctgcacatgcagctatttttatggtaagagattatgatccaacaactcaatacaataacttattagatcgtgttttacgacatcgtgatgcaataatatcacaccttaattgggtttgtattttcttaggttttcatagttttggattatatattcataatgacacaatgagcgctttaggccgtcctcaagatatgttttcagatacagctatacaattacaacctgtatttgctcaatggatccaaaatactcatgctttagcacctagtttaacagctcctaatgcaacagcgagtactagtttaacttggggtggtggtgacttagttgcagtaggtggtaaagtagctttattaccaattccattaggaactgcagactttttagtacatcatattcatgcttttactattcatgtaacagtattaattttattaaaaggtgttttatttgcacgtagttctcgtttaattcctgataaagctaatcttggttttagatttccgtgtgatggacctggaagaggcggaacatgccaagtatctgcttgggaccatgttttcttaggtttattctggatgtacaatgccatttcagtagttattttccattttagttggaaaatgcaatctgatgtatggggttctatcagcgatcaaggcgttgttactcatattacaggaggaaacttcgcacaaagttcaattacaattaatggatggcttcgtgatttcttatgggcacaagcgtctcaagtaattcaatcttatggttcgtcattatctgcctatggtcttctatttttaggcgcacacttcgtttgggcatttagtttaatgttcttatttagtggtcgaggatattggcaagaacttattgagtctattgtttgggctcacaacaaattaaaagttgcccctgctattcagcctagagccttaagtattgtacaaggtcgtgctgtaggagtagctcattaccttctgggcgggattgccacaacatgggcattcttcctagcgagaattatttcagtaggataa   [2253]
Tortula              atgactattcgttcaccggaacca------gaagtcaagattatg---------gtagaaaaagatcccgtaaaaacttcttttgaaaaatgggctaaaccagggcatttttcaagaactttagctaagggt---cctaatactacaacttggatttggaacttacatgctgatgctcatgattttgacagtcatacaaatgatttggaagaaatttctcgtaaagtatttagtgctcactttggtcaattagcggttatttttatttggctaagtggtatgtattttcatggagctcgtttttcaaattatgaagcatggctaagtgatcctactcatattaaacctagtgctcaagttgtttggccaatagtaggtcaagaaattttgaatggagatgtaggtgggggttttcaaggaatacaaataacctctggcttttttcaactttggcgagcgtctggaataactaatgaattacaactttattctactgcaataggtggattagtttttgcagctttaatgctttttgctggatggtttcattatcataaagctgctcctaaattagcttggtttcaaaatgtagaatctatgttaaaccatcatttagctggtttattaggtttaggatctttgtcttgggcagggcaccaagttcatgtttctttacctattaatcgacttctagatgccggagtagatcctaaagaaatcccacttcctcatgaatttattttaaatcgtgatcttttagctcaactttatccgagtttttccaaagggttaactccattttttagtctgaattggtcagaatattccgattttttaacttttcgtggaggattaaatccagttactggaggtttgtggttaactgatacagcacatcatcatttagccattgcagttttgtttttagtagctggccatatgtatagaaccaattttggtattggtcatagtatgaaagaaattttagaagctcataaaggtccatttacaggcgaaggtcataaaggattatatgaaattttaactacttcatggcatgctcaattagctattaacttagctatgctaggttctttaactattttagtagctcaccatatgtattctatgcctccttatccatatttagctactgattatgctactcaactttctttatttacccatcatatgtggattggtggctttcttattgttggagctgctgcacatgcagctatttttatggtaagagattatgatccaacaactcaatacaataatttattagatcgtgttttacgacatcgtgatgcaataatatcacaccttaactgggtttgtatttttctaggttttcatagttttggattatatattcataatgatacaatgagtgctttaggccgtcctcaagatatgttttcagatactgctattcaattgcaacctgtttttgctcaatggattcaaaatactcatgctttagcacctagtttaacagctcctaatgcaattgctagtactagtttaacttggggaggtggcgatttagttgcagtaggtggaaaagttgctttattaccaattccattaggaactgccgactttttagtacaccatattcatgcttttactattcatgtaactgtattaatattactaaaaggtgttttatttgcacgtagttctcgtttaattcctgataaagctaatcttggatttagatttccatgtgatggacctggaagagggggtacatgtcaagtatccgcttgggatcatgttttcttaggtttattttggatgtacaatgcaatttcagtagttatttttcattttagctggaaaatgcaatctgatgtttggggtagtattagcgatcaaggaattgtgactcatattacaggaggaaattttgcacaaagttcaattacaattaatggatggcttcgtgatttcttatgggcacaggcatctcaagtaattcaatcttatggctcttccttatctgcatatggtcttttatttttaggcgctcactttgtttgggcttttagtttaatgtttttatttagtggtcgcggatattggcaagaacttattgaatccatcgtttgggctcataataaattaaaagttgcccctgctattcagcctagagccttaagtattgtacaaggccgtgctgtaggagtagctcattaccttctgggtgggattgccacaacatgggcattcttcctagcgagaattattgcagtaggataa   [2253]
Anthoceros           atgaccattcgttcaccggaacca------gaagtcaagattgta---------gtggagaaggatcctgtaaaaacctcttttgagaaatgggctaaacctggacatttttcaaggactttggctaaaggt---cctagtaccactacttggatttggaatctacatgctgatgctcatgatttcgatagccatactaatgatttagaagaagtttctcgcaaagtttttagtgctcactttggtcaattagccatcatttttatttggttgagtggaatgtatttccatggggccagattctccaattatgaagcatggttaggtgatcctactcacattaaacctagtgcccaagttgtttggccaatagtaggtcaagaaattttgaatggagacgtaggtggtggttttcaaggaatacaaataacctctggttttttccaaatttggcgagcatctggaataactagtgaattacaactttattctactgcaattggtggattgatcttcgcggcattaatgctttttgctggttggtttcactatcataaagctgctcccaaattagtttggtttcaagatgtagaatctatgttgaatcaccatctagctgggttattgggactaggttctttagcttgggcaggacatcaagtacacgtttctttacccataaatgaacttttagatgccggaatagatcctaaagaaatacctcttcctcatgaatttattttgaatcgtgacctcttagctcaactttttcccagtttcgctaaaggattaactccatttttcactttaaattggtcagaatattcagattttctaacctttcgtggaggattaaatccagtaacgggtggtttatggctgactgatactgcacatcatcatttagccattgcagttgttttcctagtagctggtcatatgtatagaactaattggggtattggacatagtataaaggaaattttggaagctcataaaggtccttttacaggtgaaggtcataaaggtctttatgagatcttaaccacttcatggcatgcccaattagcccttaacctagctatgttgggttctctaactattatagtggctcaccacatgtattccatgcctccgtatccatacttagctattgactatagtactcaactctccctttttacacatcatatgtggattggtggatttactatagttggcgctgccgcacacgcagctatttttatggtgagagattatgatccaactagccagtataataatttactggatcgcgttcttagacatcgtgatgcaatcatatcacatctcaactgggcatgtatttttttaggttttcatagtttcggcttatacatccataatgatactatgagtgctttgggacgtcccgaagacatgttctcagatacagctatacaactacaacccatttttgctcaatgggtgcagaacactcatgttttagcacctaatttaacggctcccaatgcaacagcgagtaccagtttaacttggggaggtggtgatttagtagcagtaggcggtaaagtagctttgttaccaatttctctaggaactgcagatttcttagtgcaccatattcatgcttttactatccatgtaactgttttgatattactgaaaggtgtcttatttgctcgtagctctcgcttaatacctgacaaagctaatcttggttttcgttttccttgtgacggacctggaagaggaggaacatgtcaagtttctgcttgggatcatgtttttttaggtttattctggatgtacaatgcaatttctgtggttatttttcacttcagttggaaaatgcaatcagatgtttggggtagtttgagtaaccagggagtagtcactcatattacagggggaaactttgcacaaagttcaataactatcaatggatggcttcgcgactttctatgggcacaggccgctcaagtaatccaatcctacggttcttcattatctgcgtatggtctcttatttttaggagctcattttgtttgggctttcagtttaatgttcttatttagtggtcgcggatactggcaggaactcattgaatccattgtctgggctcacaataaactaaaagttgctcctgctatccagcctagagccttgagtattgtacaaggacgtgctgtaggagtagctcactaccttctaggtgggattgccacaacatgggcattctttctagcaagaattattgcagtaggataa   [2253]
Marchantia           atgactattcgttcaccggaacca------gaagtcaagattgtg---------gtggaaaaggatcctgtaaaaacctcttttgaaaaatgggctaaacctgggcatttttcaaggactctagctaagggt---cctagtactaccacttggatttggaatttacatgctgatgctcatgattttgacagccataccaatgatttagaagaaatttctcgtaaggtttttagtgctcattttgggcaattagccatcatttttatttggttaagtggtatgtactttcatggtgctcgtttttctaattatgaagcatggttaagtgatcctactcatattaagcccagtgctcaagttgtttggcctatagttggtcaagaaattttaaatggggatgttggcgggggttttcaaggaatacaaataacctccggcttttttcaactttggcgagcatctggaataactagtgaattacaactttattctactgcaattggtggattagtttttgcagcattaatgctttttgcaggatggtttcattatcacaaagctgctccaaaattagcttggtttcaagatgttgaatctatgctaaatcatcatttagcaggtcttttaggcttaggttctctttcttgggctggacatcaagtacatgtttctttacctattaatcagcttttagatgctggagttgatccaaaagaaatacctcttcctcatgaatttattttaaatcgtgatcttttagctgaactttaccctagttttgcaaaagggttaactcctttttttactttaaattggtcagaatattctgactttttaacttttcgtggaggacttaatccagtaactggcggtttatggttaactgatacagctcatcatcatttagctattgcagttctttttttagtagcaggtcatatgtatcgtactaactggggtatcggtcatagttttaaagaaattttagaagctcataaaggtccatttactggagagggtcataaaggtctttatgaaattttaacaacttcatggcatgctcaattagcacttaatttagctatgttgggttctttaactattattgtagctcatcatatgtacgctatgcctccttatccatatttagctactgattacggtactcaactttctctttttacacatcatatgtggattggtggatttttaatagttggtgctgctgcacatgctgctatttttatggtaagagattatgatccaactactcaatacaacaatttgttagatcgagttcttcgacatcgtgatgcaataatatcacatcttaattgggtatgcatctttttaggatttcatagttttggattatatattcataatgatacgatgagtgctttaggacgtcctcaagatatgttttcagatactgctattcaattacaacctgtttttgctcaatggatacaaaacacacatgctttagcaccaaactttactgctcctaatgctttagcaagtactagtttaacatggggtggtggagacgtaatagcagttggtagtaaagttgctttattaccaattccgttaggaacagcagattttttagtacatcatattcatgcatttacaattcatgtaactgttttaattttattaaaaggtgttttatttgctcgaagttctcgtttgataccagacaaagctaatcttggttttcgttttccttgcgatggacctggaagaggaggaacttgtcaagtatctgcatgggatcatgttttcttaggtttattttggatgtataattctatttctgtagttatttttcactttagttggaaaatgcaatctgatgtttggggtactataagcgagcaaggtgttgtaactcatattaccggtggaaattttgcacaaagcgctattactattaatggttggcttcgtgactttttatgggcacaagcttctcaagtaattcaatcttatggttcttccttatctgcttatggtcttttatttttaggtgctcactttgtttgggcttttagtttaatgttcttatttagtggtcgtggatattggcaagagcttattgaatccattgtttgggctcacaacaaattaaaagttgctcctgctatccagcctcgcgccttaagtattacacaaggccgtgctgtaggagtagctcattaccttctaggtggaattgccacaacatgggcattctttctagcaagaattattgcagtaggataa   [2253]
Chara                atgactattagtcgaccggaacaa------gaagttaagatttta---------gttgagaaggatcccataaaaacttcttttgagaagtgggcaaaaccaggccatttctctagaaatctgtctaaaggg---cctaatacaactacttggatttggaaccttcatgctgatgcgcacgattttgacagccatactagtgacttggaagatatttctcgcaaggtttttagtgctcactttggccaattagcagttatatttatttggattagtggaatgtattttcatggagctcgtttttcaaattatgaagcttggttaagcgatcctatccatattaaacctagcgctcaggtagtatggcctattgtcggacaagaaatccttaatggagatgtaggaggaggtttccaaggtatacaaattacttctgggttttttcaaatttggcgtgccagtggtattactagcgaattacaactctatactactgcaattggtggcttggtaatggctgggcttatgttatttgctggctggtttcattatcataaagctgcaccaaaattagcatggtttcaagacgttgaatctatgcttaatcatcatttggcaggactgcttggattaggatcactggcttgggcaggacatcaaatacatgtttctatgcctattaatgaattgttagatgctggagttgatcctaaagaaattccattacctcatgaatttattttaaatagggatcttatagctgaactatatccaagctttaagagtggcttgatacctttttttactttaaattggtcagcatactcagattttctgacttttcggggaggtcttaatccagtaacaggaggactgtggttgagtgatactgcacaccatcatctagctattgctgttttatttctaattgcaggacatatgtatagaactaactggggtataggtcataacatgaaagatatcttagaggcacataagggtccatttaccggagaaggccataagggattgtatgaaatctttactacatcatggcatgctcagttgtctctgaatttagctatgcttggttctttgactattattgttgcgcatcacatgtattctatgccaccatatccttatttagcaattgattatggaactcagctatctttatttacccatcatatgtggatcggtggtttttgtatagtaggtgccgcagcacatgcagctattttcatggtaagagattatgattcagctaatcaatacaacaatctcttagatcgagtaattcgtcatagagatgctattatatctcacttaaattgggcttgtatctttctaggttttcatagttttggtttatatatacataatgatactatgcgtgctttaggccgtccacaagatatgttttccgatacagctattcaattacaaccaatattcgctcaatggatacaaaatactcatgttttggcaccaagcttgactgctcctcaagcaacatcagcaactagtccagtgtggggagaa---ggactaataactgtaggaggaaaagtagctatgatgccaattcctttaggtactgctgattttttggtacatcatattcatgcatttactattcatgtgactgtactcattttgttaaaaggtgttcttttttctcgaagttcaaggttgatacccgataaagcaaatttagggtttcgttttccatgtgatggaccgggaagaggtggaacttgtcaagtatcagcttgggatcatatatttttaggacttttttggatgtataattcattatctatagctatttttcacttcagttggaaaatgcaatcggacgtatgggggaatgtaactcctcaagga---atctctcatattacaggaggtaattttgctcagagttctattactattaacggatggttgagagactttttatgggcacaagcctctcaagtaattcaatcttacggatccccattatctgcatatggattaatctttttgggagcacactttgtatgggcttttagtctgatgtttctattcagtgggcgtggttattggcaagagcttattgaatcaattgtatgggctcataataaactaaaagtcgctcctgctattcagcctagggccttaagtattgtacaaggacgtgctgtaggagtagctcattacctcctaggtggaattgccacaacatgggcattcttcctagcaagaattatttcagtagcgtaa   [2247]
Chaetosphaeridium    atgactattcgttcaccagagaca------gaagtcaaaattgtg---------gtggagaaagatccagtcaaaacctcatttgagaaatgggctcaaccaggtcatttctctagaactcttgctaagggt---cctagcaccactacatggatttggaatttgcatgcagatgcacatgattttgatagtcacacaagtgatttagaagaaatctctcgtaaggtttttagtgctcattttggtcaaattgcagttattcttatttggttaagtgggatgtattttcacggtgcccgtttttcaaattatgaagcttggctaagtgatcctacacacattaaaccgagtgctcaagttgtatggcctattgtaggtcaggaaattttaaatggtgatgtaggaggaggtttccaaggagtacaaatcacgtcaggatttttccaaatttggcgtgcttcaggtattactagtgagcttcagctttattctactgctattggtggattagtactagcaactttaacattaataggtggttggtatcattatcataaagcagctccaacgttagcatggtttcaagatgttgaatctatgttaaatcaccatcttgcaggtttaattggtttaggatcacttagttgggctggtcaccaaatacatgtatctttaccaatcaatcaattattagatgcaggagtagatcctaaagaaattccattgccacatgaatttatattaaatcgtgagcttttagcccagttatatccaagttttagtaaaggtttaactcctttctttactttaaactggtctgagtatagtgattttttaacttttcgtggtgggttaaatccagtaacaggtggtctatggttaagtgatacagcgcatcaccatttagctattgcagtacttttcattattgcaggtcatcagtatcgaacaaactggggtattggtcatagtttacgtgaaatcctagaagctcacaaaggtccatttactggtgaaggtcataaaggtttatacgaaatcttaactacatcttggcatgctcaacttgcgttgaacttggcattgtttggatctcttacaataattgtagcacatcacatgtatgcaatgcctccgtatccatatcttgctactgattatggaactcaactatctctatttacacaccatatgtggattgggggatttttagttacaggggctgctgctcacgctgctattttccttgtcagagattatgatccaacaactcaatataataatttattagatcgtgtacttcgtcatcgcgatgcaataatctctcatttaaattgggtttgcattttcttaggttttcatagttttggtttatatatccataacgatacaatgagtgctttgggtcgtccacaggatatgttctcagatactgctatacagttacaacctgtttttgcacagtggattcaaaatactcatacattagcacctacattaacagctccaaacgctgcttctagtacaagtattacttggggtggt---aatttagttgcagtaggtggtaaagttgctttattaccaattccattaggtacagcagactttttggtacatcatatacatgcatttaccattcacgttactgttttaattcttttaaaaggtgttttatttgcacgtagttcacgtttaataccagataaagcgaatttaggctttagatttccttgcgatggacctggaagaggcggtacttgccaagtatctgcatgggaccatgtgttcttaggattattctggatgtataattctatttcagtagtcattttccattttagctggaaaatgcaatcagatgtttggggtactgttactagtaatgga---gtatctaatatcactggaggcaatttcgctcaaagtgctaatacaatcaatggatggcttcgtgactttttatgggcacaagcgtctcaggttattcagtcatacggatctgctttatcagcgtacggactaatcttccttggcgcacatttcgtttgggcttttagtcttatgttcttatttagtggacgtggctattggcaagaattaatagaatctattgtttgggctcataataaattgaaagttgctcctgctattcagcctagagccttaagtattatacaaggtcgtgctgtaggagttgctcattatcttctaggggggattgctacaacatgggcattcttcttagcgagaattatttcagtcggataa   [2247]
Staurastrum          atgactattcgttcaccagaacca------gaagtcaagattgtg---------gtagataatgacccagtcaagacctcttttgaaaaatgggctaaaccgggtcacttttctcgtgctttagcaaaaggt---cctagcacaactacgtggatttgggatcttcatgctgatgcgcatgacttcgatagccataccagtgatttagaagaaatttctcgcaaagtttttagtgctcattttggtcaattagctgttatctttatttggttaagcggcatgtattttcacggtgcgcgtttttccaattatgaagcatggttgagtgatccagttaatattaaaccaagtgcacaagttgtttggccgattgtaggacaagaaattcttaatggtgatgtgggtggaggatttcagggaattcaaataacttccggtttatttgaaatgtggcgtggttccggaattactactgaattgcaattatattctactgcaattggtggtttggttatggcagctttgatgctttttgctggttggttccattatcataaagcagcaccaaagttagcttggtttcaaaatgtagaatccatgcttaaccatcacctagctggattacttggtttaggatctttaggttgggctggacatcaagttcatgtctctctacctatcaaccaacttctagatgcaggagttgatgctaaagaaattcctttgccacatgaattcatactaaatagagatttattagcgcaattatatccaagtttcgctaaaggtctaactcctttctttacacttaattgggcagagtattctgattttctgactttccgcggtggattaaatccagttaccggaggtctttggttaaccgatactattcaccatcacttagcaattgctgtgttattcatagtagctggacatatgtacagaacaaactggggtattggtcatagtatgaaagaaattctagaagctcataaaggtcctttaactggtgaagggcataaggggttatatgagatattcactacatcttggcatgctcaattagctctaaatctagctttaatgggttccttgagtattattgtagcgcatcatatgtattcaatgcctccttatccttatctagcaaccgattatggaacccagctttctctatttactcatcatacctggattggtggattctgtattgtaggtgcgggtgctcatgctgctatttatttagtcagagattatgatccaaccactcaatacaataacttgttagatcgtgtacttcgtcatagagatgcaatcatttctcatttgaattgggtttgtattttcctaggtttccacagcttcggtttatatattcacaatgatacaatgagtgcattaggtcgtcctcaagatatgttttctgatacagcaattcaacttcaacctgtatttgctcaatgggtacaaaatactcatgctgctgcacctggtttttcagcacctaatgctgctgcagctactagtattacttggggtggtagtgaattggttgctgttggtggaaaagtagcaatgtctcctatcccattagggacagctgattttctagtacatcatattcatgcttttaccattcacgttactgttttgattctattgaaaggagttctgttcgcacgtagctcacgcttgattccagataaagctaatttaggattccgtttcccttgcgatggtccaggtcgtggtggtacttgtcaagtttctgcttgggaccatgtatttttaggtttattctggatgtacaactccatttccgtagtaattttccattttagctggaaaatgcaatcagatgtttggggtactgtaagtcaaaatggt---gtttctcatattactggaggaaactttgctcaaggtgctacaactatcaatggatggttacgtgatttcctttgggcacaagcatctcaagtaattcaatcttatggatcttccctttctgcatatggtttagttttcttaggcgcacactttgtatgggcatttagtttgatgttcttgtttagtggacgcggttattggcaagaattaattgaatctattgtatgggctcataacaaactaaaagttgctcctgctattcagcctcgagctcttagcattattcaagggcgtgctgtaggagtagctcattaccttctaggcggaattgctacaacatgggcattcttcttggcaagaattatttcagtaggctaa   [2250]
Zygnema              atgactattcgttcaccggaacca------gaagtgaagatttta---------gttgacattgaccccgtaccaacctcttttgagaggtgggctaaaccaggccattttgcacgttctttagctaaaggt---cctagcacaactacctggatttgggacctgcatgctgatgctcacgattttgatagtcatactagcgatctagaagagatttctagaaaagtatttagtgctcattttggtcaattggctgttatttttatttggctaagtggcatgtattttcatggagcacgtttttctaattacgaagcatggctaagcgatcctacccatattaaacctagtgctcaagttgtttggcctattgttggtcaagaaattttaaatggcgatgtgggaggaggtttccaaggtatacaaatcacctctggtttcttccagatttggcgtgctgcaggggttacaagtgaattacaactgtatgcaactgcaattggcggtttggtaatggcaacactaatgctaatagctggttggttccattatcataaagcagcgcctaaactagcatggttccaagatgttgaatctatgctaaatcatcatttagcaggtttactaggactgggttctctatcctgggcaggacaccaaatacacgtgtcacttcctattaatcagctcttggatgccggtgtggatccaaaagagattccattacctcatgagtttctgcttaatagagaccttttggctcaactatatcctagcttttcaaagggtcttactcctttctttagtctaaactggtcagaatattctgattttctgactttccgtggaggtctaaatcctgtaacaggaggactatggttaacagatacggctcatcatcacttagctattgctgtattgtttattgtagctggtcatatgtatcgtaccaattggggtattggtcatagccttcgagaaattttggaagcacataaaggtccatttactggtgaaggtcacaaaggactttatgagatattaactacatcttggcatgctcaactagccataaacttggctactttgggatctttgactattattgtagctcatcacatgtattctatgcctccgtatccgtacctggcaactgattatggaactcagctttctttgtttacacatcatatgtggattggtggtttttgtgttgttggagctggtgctcatgcagcaatctttttagttagagattatgatcctaccacacaatacaataatcttctagatcgtgtgcttcgtcacagggatgcgattatttcacacttaaattgggtgtgtattttcttaggattccacagttttggcttgtacattcataacgatacaatgagtgcattgggtagacctcaagacatgttttctgatactgcaatccaattacaaccagttttcgctcaatggatacaaaatactcatgctgctgcacctggctttactgcccctaatgcagccgctgcaacaagtttgacttggggtggcagtgatttggttgctgtaggaggcaaagttgcaatgatgcctattcctctgggaacagctgatttcttagtacatcacattcatgcatttactatccacgtaactgtattaatcttgttaaaaggagtattattttctcgtagttcacgcttaattccagacaaagcaaacttaggtttccgttttccttgtgatggaccaggacgaggtggtacttgtcaggtatctgcatgggaccacgtattcttgggcttattctggatgtataatgcaatttctgtagttattttccactttagttggaaaatgcagtccgatgtgtggggaagtgtaactgccaaagga---gtatctcatattactggaggaaactttgctcaaagtgcgactactattaatggatggctacgtgactttttatgggcacaagcttcacaggttattcaatcttacggttcttctttatctgcatatggactagtatttttaggtgctcactttatatgggcgtttagtttaatgttcttgtttagtggccgtggctactggcaagaattgattgagtctattgtatgggctcataacaagcttaaggttgctcctgctattcagcctagagccctgagcattatccaggggcgtgctgtaggagtagctcattaccttctaggtggaattgccacaacatgggcattcttcctggcgagaattattgcagtaggataa   [2250]
Chlorokybus          atgacaattagtccaccggagcaagaggcaagtgtcaaaattgtt---------gttgatcgtgatcctgtaaaaacttcttttgaaagatgggcaaaaccgggtcatttctcaagaactcttgccaagggc---cctaataccaccacttggatttggaaccttcatgctgacgctcacgatttcgacagccatactaatgatcttgaagatatctctcgaaaagtctttagtgctcattttggtcaattagctgttattttcatttggttaagtggaatgtatttccacggagcacgcttttcaaattatgaagcatggctaagtgatccaactcatattaagccaagtgcacaagtagtgtggccaattgtaggccaagagattttaaatggtgatgttggtggaggatttcaaggtattcaaattacctctggtttctttcaactttggcgtgctagtggtatcactagtgagctccaactttactccacagctattggcggattggttatggctggtttgatgctatttgcgggttggtttcattaccataaagcagctccaaaactagagtggtttcaaaatgtagaatcaatgctaaatcatcatttagcaggtcttcttggtctaggtagtttatcttgggctggtcatcaaattcatgtatctttgccaataaacaagttgctagatgctggtgttgatcctaaagaaatacctcttcctcatgaatttctagtaaatagagatttaaccgctcaactctttccaagttttgctaaaggtttaacacctttctttacactaaattgggctgaatattcagattttttaacctttaagggaggtctgaatccagtaactggtggtttatggctaacagatacagcgcatcaccatttagctattgctgtccttttccttgtagccggtcatatgtatcgtacaaattgggggattggacacagcataaaagaaattttagaagctcataaagggccttttactggcgctggtcatagaggactttatgaaatcttgacaacttcttggcatgcacaattagctataaatttggctctttttggttcacttagcatcatcgttgctcatcacatgtatgcaatgcctccatacccgtatttagcaaccgattatggaacacaactttctattttcacacatcatacgtggataggtggcttctgtatcgtaggtggtgctgcacatgcagctatctttatggtacgagattatgacccgactaataattataataatttattagatcgtgtgattcgtcatagagatgcaataatttctcatttgaattgggtttgtatcttcttaggcttccacagttttggcttatatattcataatgatactatgagtgctcttggacgtcctcaagatatgttttctgatacagccattcaactacaaccggtttttgcacagtggattcaaaatacacattacttagcacctaacctaactgcgccaaatgctctagcaccaactagtgcaacttggggagga---gatgtggttgccgttggaggtaaagtagctatgatgcctatctccttaggtaccgcagatttcttggtacatcatatccatgcatttactatccatgtaactgtcttgattctgttaaaaggtgttttatttgcacgtagttcacgtcttatcccagataaagtaaatctaggtttccgattcccttgtgacggacctggtagaggtggtacttgtcaagtttctgcgtgggatcatgtctttttaggcttgttctggatgtacaactcattatcaatcgcaatattccactttagctggaagatgcaatccgatgtttggggtagtgtaacagcaaaaggc---gtatctcatattactggtggaaattttgcacaaagttcaatcactataaatggatggcttagagactttttgtgggctcaagcatctcaggttattcaatcttacggatccgctttatctgcttatgggcttatgttcttgggagctcattttgtttgggctttcagtctaatgttcctatttagcggacgtggttattggcaagaactaattgagtcaattgtatgggctcataacaaattaaaagtcgcacctgcaattcaaccgcgagccttaagtattattcaaggtcgtgctgtaggagttgctcattaccttctgggtgggattgccacaacatgggcattcttcctagctagaatcattgcagtaggataa   [2253]
Mesostigma           atgacaattagtccaccggagcgagaggccaatggaaagatagta---------gttgatcgtgatcctgtaaaaacatcttttgaaagatggggaaaaccaggtcacttttctcgtagtcttgcaaaagga---ccaaacactactacttggatttggaatcttcatgcagatgcgcatgattttgatagtcataccaatgatcttgaagatatttctcgaaaagtatttagcgcacatttcggccaattggctgtaatttttatttggctaagtggtatgtatttccacggagctcgtttttctaattacgaagcttggctaagtgatccaacccatatcaaaccaagtgctcaagttgtttggccaattgtaggtcaagaaattttgaatggtgatgttggtggtggattccaaggagttcaaattacttctggttttttccaactttggcgtgcaagtggtattgtaaatgaacaacaattatacactactgctattggaggattaatcgcagctggattaatgttttttgcaggatggttccattaccataaagctgctcctaaattagagtggtttcaaaatgcagaatccatgatgaatcaccatttagcaggtttattaggtttaggatctttatcttgggctggccatcaaattcatgtttcattacctgtgaatcaattattagatgctggtgtagatccaaaagaaattcctttacctcatgaatttgtaatgaatagagaactaatggctcaactatatcctagttttgctaaaggtttagcacctttctttactttaaattggggtgaatattcagatttcttaaccttccgcggtggtttaaatccagtaacaggtggcttatggttaactgatactgtacatcatcatgtagctattgctgttttattcattgttgctggtcatatgtaccgtactaattggggtattggccatagcatgaaagaaattttagaagctcataaaggaccttttacaggcgaaggccataaaggtttatatgaaattttgacaacttcttggcatgcacaattaggtttaaatttagctttaatgggttctttaagcataatcgtagctcatcatatgtatgctatgcctccatatccatatttagctactgattatggcactcaattatcactttttacacatcacatgtggattggtggattctgtatagttggtggtgctgctcatgctgcgatattcatggtaagagattatgatccaactaataattataacaacctattagatcgtgtaattcgtcatagagatgcaattatttctcatttaaattgggtatgtatctttttaggtttccatagttttggtttatatattcataacgatactatgtctgctctaggacgtcctcaagacatgttctctgatacagcaattcaattacaacctgtatttgcacaatttgtgcaaaatagaaactatttagcaccaggttttagtgctcctaatgcattagctagtagtagtgctgtttggggaggt---gacgtagttgcagtaggtggtaaagtagcaatgatgcctatccaattaggtacatctgatttcttagtacatcatattcatgcatttactattcatgtcactgtattaattctattaaaaggtgttctttttgcacgtagttcacgtttaattccagacaaagcaaatcttggatttagattcccttgtgatggtcctggtcgcggtggtacttgtcaagtttctgcttgggatcatgtgtttttaggtcttttctggatgtataactgtctatctattgtaattttccattttagttggaaaatgcaatctgatgtatggggatctgtaactgcacaaggt---gtatctcatattacaggtggtaattttgcacaaagtgctaataccattaatggttggttaagagatttcttatgggctcaagcttctcaagttattcagtcctatggatctgctctttctgcttatggtttaatgttcttaggcgctcactttgtttgggcatttagtttaatgttcttatttagtggccgtggctattggcaagaattaattgagtctattgtttgggctcataacaaattaaaagtcgcacctgcaattcagccaagagctttgagtattactcaaggacgtgctgtgggagtggctcattatcttttaggtggaattgctactacgtgggcattcttccttgcaagaatcattgctgtaggttag   [2253]

[                             10        20        30        40        50        60        70        80        90        100       110       120       130       140       150       160       170       180       190       200       210       220       230       240       250       260       270       280       290       300       310       320       330       340       350       360       370       380       390       400       410       420       430       440       450       460       470       480       490       500       510       520       530       540       550       560       570       580       590       600       610       620       630       640       650       660       670       680       690       700       710       720       730       740       750       760       770       780       790       800       810       820       830       840       850       860       870       880       890       900       910       920       930       940       950       960       970       980       990       1000      1010      1020      1030      1040      1050      1060      1070      1080      1090      1100      1110      1120      1130      1140      1150      1160      1170      1180      1190      1200      1210      1220      1230      1240      1250      1260      1270      1280      1290      1300      1310      1320      1330      1340      1350      1360      1370      1380      1390      1400      1410      1420      1430      1440      1450      1460      1470      1480      1490      1500      1510      1520      1530      1540      1550      1560      1570      1580      1590      1600      1610      1620      1630      1640      1650      1660      1670      1680      1690      1700      1710      1720      1730      1740      1750      1760      1770      1780      1790      1800      1810      1820      1830      1840      1850      1860      1870      1880      1890      1900      1910      1920      1930      1940      1950      1960      1970      1980      1990      2000      2010      2020      2030      2040      2050      2060      2070      2080      2090      2100      2110      2120      2130      2140      2150      2160      2170      2180      2190      2200  ]
[                             .         .         .         .         .         .         .         .         .         .         .         .         .         .         .         .         .         .         .         .         .         .         .         .         .         .         .         .         .         .         .         .         .         .         .         .         .         .         .         .         .         .         .         .         .         .         .         .         .         .         .         .         .         .         .         .         .         .         .         .         .         .         .         .         .         .         .         .         .         .         .         .         .         .         .         .         .         .         .         .         .         .         .         .         .         .         .         .         .         .         .         .         .         .         .         .         .         .         .         .         .         .         .         .         .         .         .         .         .         .         .         .         .         .         .         .         .         .         .         .         .         .         .         .         .         .         .         .         .         .         .         .         .         .         .         .         .         .         .         .         .         .         .         .         .         .         .         .         .         .         .         .         .         .         .         .         .         .         .         .         .         .         .         .         .         .         .         .         .         .         .         .         .         .         .         .         .         .         .         .         .         .         .         .         .         .         .         .         .         .         .         .         .         .         .         .         .         .         .         .         .         .         .         .         .         .         .         .         .         .         .         .         .         .         .         .         .         .         .         .     ]
[psaB]
Arabidopsis          atggcattaagatttccaaggtttagccaaggcttagctcaggaccccactactcgtcgtatttggtttggtattgctaccgcacatgacttcgagagtcatgatgatattactgaagaacgtctttatcagaatatttttgcttctcatttcgggcaattagcaataatttttctgtggacttccggaaatttgtttcatgtagcttggcaaggaaattttgagacatgggtacaagaccctttacatgtaagaccgattgctcatgctatttgggatcctcattttggtcaaccggctgtggaagcgtttactcgaggaggtgctcttggcccggtgaatatagcttattctggtgtttatcagtggtggtatacaatcggtttacgtactaatgaagatctttatactggagctctttttctattatttctttctgccctatccttaatagggggttggttacacctacaaccaaaatggaaaccaagagtttcgtggttcaaaaatgctgaatctcgtctgaatcatcatttgtcaggactattcggggtaagctcattggcttggacaggtcatttagtccatgtcgctattcctgcatccaggggggaatatgttcgatggaataatttcttaaatgtattaccgcatccccaagggttaggcccactttttacgggtcagtggaatctttatgctcaaaaccccgactcgagtagtcatttatttggtacctcccaaggatccggaactgccattctaacccttcttgggggattccatccacaaacgcaaagtttatggctaaccgatatggcacatcatcatttagctatcgcaattcttttcctcattgcgggtcatatgtatagaacgaactttggaatcggacacagtataaaagatcttttagaagcacatattcctccgggaggacgattggggcgtgggcataagggtctttatgacacaatcaataattcgattcattttcaattaggccttgctctagcctccttaggagttattacttccttggtagctcaacacatgtactctttacctgcttatgcgttcatagcgcaagattttacgactcaagctgcgttatatacccatcaccaatatattgcaggattcatcatgacaggagcttttgctcatggagctatcttttttattagagattacaatccagaacagaatgaggataacgtattagcaagaatgttagaccataaagaagctatcatatcccatttaagttgggccagcctctttctagggttccatactttgggactttatgttcataacgacgtcatgcttgcttttggtactcccgaaaaacaaatcttgatcgaacctatatttgcccaatggatacaatctgctcatgggaaaacttcatatggatttgatgtacttttatcttcgacaagtggcccagcatttaatgcgggtcgcagcatatggttgcctggctggttaaatgctattaatgagaatagtaattcattattcttaacaataggtcctggagatttcttggttcatcatgctattgctttaggtttacatacaactacattgatcttagtaaaaggtgctttagatgcacgtggttccaagttaatgccagataaaaaggatttcgggtatagttttccttgcgatggtccgggacgaggtggtacttgtgatatttcggcttgggacgcattttatttggcagttttctggatgttaaatactattggatgggttactttttattggcattggaaacacatcacattatggcagggtaacgtttcacagtttaatgaatcttccacttatttgatgggatggttaagagattatctatggttaaactcttcacaacttatcaatggatataacccgtttggtatgaatagtttatcagtctgggcatggatgttcttatttgggcatcttgtttgggctacaggatttatgttcttaatttcctggcgtggttattggcaggaattgattgaaactttagcgtgggctcatgaacgcacacctttggcaaatttgattcgctggaaagataaaccagtagctctttcaatcgtgcaagcaagattggttggattagctcacttttctgtaggttatatattcacttatgcggctttcttgattgcctccacatcgggcaaattcggttaa   [2205]
Morus                atggcattaagatttccaaggtttagccaaggcttagctcaggaccccactactcgtcgtatttggtttggtattgctaccgcacatgacttcgagagtcatgatgatattactgaagaacgtctttatcagaatatttttgcctcgcatttcgggcaattagcaataatttttttgtggacttccggaaatttgtttcatgtagcttggcaaggaaactttgaggcatgggtacaggaccccttacatgtaagacctattgctcatgcaatttgggatcctcattttggccaaccggctgtggaagcttttactcgagggggtgctcttggcccagtgaatatcgcttattctggtgtttatcagtggtggtatacaatcggtttacgtactaatggagatctttataatggagctctttttctattatttatttcggccatatctttaatagcgggttggttacacctacaaccgaaatggaaaccgagcgtttcgtggtttaaaaatgccgaatctcgtctcaatcatcatttgtcagggctattcggagtaagctccttggcttggacaggacatttagttcatgttgctattcctggatccaggggagaatacgttcgatggaataatttcttagacgtattgccgcatccccaaggattaggtccactttttacgggtcagtggaatctttatgctcaaaaccctgattcaagtagtcatttatttggtaactcccaaggagcaggaactgccattctaacccttctcgggggattccatccacaaacgcaaagtttatggctgaccgatattgctcatcatcatttagctattgcatttatttttcttattgctggtcatatgtatagaactaatttcgggattgggcacagtatcaaaaatcttttagaagcacatattccgccggggggacgattggggcgtgggcataaaggtctttatgacacaatcaataattcgattcattttcaattaggtcttgctctagcctctttaggggttattacttccttggtcgctcaacacatgtattctttacccgcttatgcattcatagcacaagactttactactcaagctgctttatatactcatcaccaatacattgcaggattcatcatgacaggagcttttgctcatggagctatattttttattagagattacaatccggaacagaacgaggataatgtattggcaagaatgttagaccataaagaagctatcatatcccatttaagttgggctagcctctttctagggttccatactttgggactttatgttcataatgatgtcatgcttgcttttggtactccggaaaaacaaatcttgatcgaacctatatttgcccaatggatacaatctgcccatggtaaaacttcatatgggttcgatgtacttttatcttcaacgaatggtccggcattcaatgccggtcgaagcatatggttgcccggttggttaaatgctattaatgaaaatagtaattcactattcttaacaataggacctggagactttttggttcatcatgctattgctctaggtttacatacaactacattgatcttagtaaagggggctttagatgcacgtggctccaagttaatgccagataaaaaggattttggttatagttttccttgtgatggtccgggacgaggcggtacttgtgatatttcggcttgggacgcattttatttggcggttttttggatgttaaataccattggatgggtgactttttattggcattggaagcacatcacattgtggcagggtaacgtttcacagtttaatgagtcttcaacttatttgatgggatggttaagagattatctatggttaaactcttcacaacttattaacggatataaccccttcggtatgaatagtttatcagtctgggcgtggatgttcttatttggacatcttgtttgggctactggatttatgttcttaatttcctggcgtggatattggcaggaattgattgaaactttagcatgggctcatgaacgaacacctttggctaatttgattcgatggagagataaaccggtggctctttccattgttcaagcaagattggttgggttagcccacttttctgtcggttatatattcacttatgcggctttcttgattgcttctacatcaggaaaatttggttaa   [2205]
Vitis                atggcattaagatttccaaggtttagccaaggcttagctcaggaccccactactcgtcgtatttggtttggtattgctaccgcacatgacttcgaaagtcatgatgatattactgaggaacgtctttatcagaatatttttgcttctcattttgggcaattagcaatcatttttctgtggacttccggaaatctgtttcatgtagcttggcaaggaaattttgaatcatgggtacaagaccctttacatgtaagacctattgctcatgcaatttgggatcctcatttcggtcaaccggctgtggaagcttttactcgagggggtgctcctggaccagtgaatatcgcttattctggtgtttatcagtggtggtatacaatcggtttacgcactaatgaagatctttatactggagctctttttctattatttctttctgctatatctttaatagcgggttggttacacctacaaccgaaatggaaaccgagcgtttcgtggttcaaaaatgccgaatctcgtctcaatcatcatttgtcaggactcttcggagtaagttcattggcttggaccggacatttagtccatgtcgctattcctggatccaggggggagtacgttcgatggaataatttcttagatgtattaccgcaccctcaggggttaggcccactttttacaggtcagtggaatctttatgctcaaaaccctgattcaagtagtcatttatttggtacctctcaaggagcaggaactgccattctaacccttctcgggggattccatccacaaacgcaaagtttatggctgactgatattgctcatcatcatttagctattgcatttatttttctcgttgctggtcatatgtatagaactaacttcgggattgggcacagtatgaaagatcttttagaagcgcatattcctccgggaggacgattggggcgtggacataagggtctttatgacacaatcaataattcgattcattttcaattaggccttgctctagcctctttaggggttattacttccttggtagctcaacacatgtattctttaccggcttatgcgttcatagcacaagactttactactcaagctgcgttatatactcatcaccaatacatcgcaggattcatcatgacaggagcttttgctcatggagctatatttttcattagagattacaatccggagcagaatgaggataatgtattggcaagaatgttagaccataaagaagctatcatatcccatttaagttgggccagcctatttttggggttccataccttgggactttatgttcataatgatgtcatgcttgcgtttggtactccggagaaacaaatcttgattgaacctatatttgctcaatggatacaatctgctcacggtaaaacttcatatgggtttgatgtacttttatcttcaacaactggcccggcattcaatgcggggcgaagcatatggttgcctggctggttaaatgctgttaatgagaatagtaattcattattcttaacaataggtcctggagacttcttggttcatcatgctattgctctaggtttacatacaactacattgatcttagtaaaaggcgctttagatgcacgtggttccaagttaatgccagataaaaaggatttcggttatagttttccttgcgatggtcccggacgaggcggtacttgtgatatttcggcttgggacgcattttatttggcagttttctggatgttaaatactattggatgggttactttttattggcattggaagcacatcacattatggcagggtaacgtttcacagtttaatgaatcttccacttatttgatgggatggttaagagattatctatggttaaactcttcacaacttatcaatgggtataacccttttggtatgaatagtttatcagtctgggcgtggatgttcttatttggacatcttgtttgggctactgggtttatgttcttaatttcctggcgtggatattggcaggaattgattgaaactttagcatgggctcatgaacgcacacctttggccaatttgattcgatggagagataaaccagtggctctttccattgtgcaggcaagattagttggattagcccacttttctgtaggttatatattcacctatgcggctttcttgattgcctccacatcgggcaaatttggttaa   [2205]
Nicotiana            atggcattacgatttccaaggtttagccaaggcttagctcaggaccccactactcgtcgtatttggtttggtattgctaccgcacatgacttcgagagtcatgatgatattactgaggaacgtctttatcagaatatttttgcttctcactttggtcaattagcaataatttttctgtggacttccggaaatctgtttcatgtagcttggcaaggaaattttgagtcgtgggtacaggaccctttacatgtaagacctattgctcatgcaatttgggatcctcattttggtcaaccggccgtggaagcttttactcgagggggtgctcttggcccagtgaatatcgcttattctggtgtttatcagtggtggtatacaatcggtttacgcactaatgaagatctttatactggtgctctttttctattatttctttctgccatatccttaatagcaggttggttacacctacaaccgaaatggaaaccgagcgtttcctggttcaaaaatgccgaatctcgtctgaatcatcatttgtcaggactctttggcgtaagttccttggcttggacagggcatttagttcatgttgctattcctgcatccagaggggagtacgttcggtggaataatttcttagatgtattaccgcatccccaagggttaggcccactttttacaggtcaatggaatctttatgctcaaaaccccgattcaagtagtcatttatttggtaccgcccaaggggcgggaactgccattctaactcttctcgggggattccatccacaaacgcaaagtttatggctgactgatattgcccatcaccatttagctattgcatttatttttctcgttgctggtcatatgtatagaaccaatttcgggattgggcacagtatgaaagaccttttagatgcacatattccccccgggggacgattggggcgtggacataagggtctttatgacacaatcaataattcgcttcattttcaattaggccttgctctagcttctttaggggttattacttctttggtagctcaacacatgtactctttacctgcttatgcattcatagcacaagactttactactcaagctgcattatatacccaccaccaatatatcgcaggattcatcatgacaggagcttttgctcatggagctatatttttcattagagattacaatccggagcaaaatgaagataatgtattggcaagaatgttagagcataaagaagctatcatatctcatttaagttgggccagcctctttctgggattccataccctgggactttatgttcataatgatgtcatgcttgcctttggcactccggagaagcaaatcttgattgaacctatatttgctcaatggatacaatccgctcatggtaaaacttcatatgggttcgatgtacttttatcttcaacgagtggtccagcattcaatgcgggtcgaagcatctggttgccgggttggttaaatgctgttaatgaaaatagtaattcattatttttaacaataggtcctggagactttttggttcatcatgctattgctcttggtttacatacaactacattgatcttagtaaaaggtgctttagatgcacgtggttccaagttaatgccagataaaaaggatttcggttatagttttccgtgcgatggcccaggacgaggcggtacttgtgatatttcggcatgggacgcgttttatttggcagttttttggatgttaaatactattggatgggttactttttattggcattggaagcacatcacattatggcagggtaacgtttcacagtttaatgaatcttccacttatttgatgggctggttaagggattatttatggttaaactcttcacaacttatcaacggatataatccttttggtatgaatagtttatcggtttgggcatggatgttcttatttggacatcttgtttgggctactggatttatgttcttaatttcttggcgtggatattggcaggaattgattgaaactttagcatgggctcatgaacgcacacctttggccaatttgattcgctggagagataaaccagtggccctttccattgtacaagcaagattggttggattagctcacttttctgtaggttatatattcacttatgcggctttcttgattgcctctacgtcgggcaaatttggttaa   [2205]
Helianthus           atggcattaagatttccaaggtttagccaaggcttagctcaggaccccactactcgtcgtatttggtttggtattgctaccgcgcatgactttgagagtcatgatgatattactgaggaacgtctttatcagaatatttttgcttctcacttcgggcaattagcaatcatttttctgtggacttccggaaatctctttcatgtagcttggcaaggaaattttgagtcatgggtacaggaccctttacatgtaagacctattgctcatgcaatttgggatcctcattttggtcaaccagctgtagaggcttttactcgagggggtgctcctgggccggtgaatatcgcttattctggtgtttatcagtggtggtatacaatcggtttacgaactaatgaagatctttatactggagctctttttctattatttatttctgccatatctttaatagcgggttggttacacctacaaccgaaatggaaaccgagcgtttcgtggttcaaaaatgcagaatctcgtctcaatcatcatttatcaggactctttggcgtaagttccttggcttggacagggcatttagtccatgtcgctattcctgcatccagaggggagtccgttcgatggaataatttcttagatgtattaccacatccccaagggttaggcccactttttacaggtcagtggaatctttatgctcaaaatcccgattcaagtagtcatttatttggtacctcccaaggagcaggaactgccattttaacccttctcgggggattccatccacaaacccaaagtttatggctgactgatatggctcatcatcatttagctattgcatttatttttctcattgctgggcatatgtatagaactaattttgggattgggcacagtatgaaagatcttttagatgcacatatccctccgggagggcgattgggacgtgggcataagggcctttatgacacaattaataattcgattcattttcaattaggccttgctctagcttctttaggggttattacttctttggtagctcaacacatgtactctttacccgcttatgcatttatagcacaagactttactactcaagctgcgttatatactcatcaccaatacatcgcaggattcatcatgacaggagcttttgctcatggagctatattttttattagggattacaatccggaacagaatgaggataatgtattggcaagaatgttagaacataaagaagctatcatatctcatttaagttgggccagtctctttttgggtttccataccttgggactttatgttcataatgatgtcatgcttgcctttggtactccggagaagcaaatcttaatcgaacctatatttgctcaatggatacaatctgctcatggtaaaacttcatatgggttcgatatacttttatcttcaacgagtggcccggcattcaatgcgggtcgaagcatatggttgccgggttggttaaatgctgttaatgagaatagtaattcactattcttaacaataggtcctggagactttttggttcatcatgctattgctctaggtttacatacaactacgttgatcttagtaaaaggtgcgttagatgcacgtggttccaagttaatgccagataaaaaggattttggttatagttttccgtgcgatggcccaggacgaggcggtacttgtgatatttcggcttgggacgcattttatttggcagttttttggatgttaaataccattggatgggttactttttattggcattggaagcacattacattatggcagggtaatgtttcacagtttaatgaatcttccacttatttgatgggctggttaagagattatttatggttaaactcttcacaacttattaatggatataatccttttggtatgaatagtttatccgtctgggcatggatgtttttatttggacatcttgtttgggctactggatttatgtttttaatttcctggcgtggatattggcaggaattgattgaaactttagcatgggctcatgaacgcacacctttggccaatttgattcgttggagagataaaccggtggcactttccattgtacaagcaagattggttggattagcccacttttctgtaggttatatatttacttatgcagctttcttgattgcctctacatcagggaaatttggttaa   [2205]
Spinacia             atggcattaagatttccaaggtttagccaaggcttagctcaggaccccactactcgtcgtatttggtttggtattgctaccgcacatgacttcgagagtcatgatgatattactgaagaacgtctttatcagaatatttttgcttctcactttgggcaattagcaatcatttttctgtggacttccggaaatctgtttcatgtagcttggcaaggaaattttgagtcatgggtacaggaccctttacacgtaagacctattgctcatgcaatttgggatcctcattttggtcaacctgctgtagaagcttttactcggggaggtgctcttggcccagtgaatatcgcttattctggtgtttatcagtggtggtatacaataggtttacgcactaatgaagatctttatactggagctctttttctattatttctttctgttatatctttactagggggttggttacacctacaaccaaaatggaaaccgagcgtttcgtggttcaaaaatgccgaatcccgtctcaaccatcacttgtcaggactctttggagtaagttccttggcttggacaggacatttagttcatgtcgctattcccggatccagaggagagtacgttcgatggaataatttcttagacgtattaccacatcctcaaggattaggtcccctttttacaggtcagtggaatctttatgctcaaaaccccgattcaagcagtcatttatttggtacctcccaaggggcgggaactgccatcctaacccttcttgggggatttcatccacaaacgcaaagtttatggctaactgatatggctcatcatcatttagctattgcatttgtttttcttgttgcgggtcatatgtatagaacgaactttgggattgggcacagtatgaaagatcttttagaagcgcatattcccccagggggacgattgggacgcggacataaaggtctttatgacacaatcaacaattcgcttcattttcaattaggacttgccctagcgtctttaggtgttataacttccttggtagcccaacacatgtactctttacctgcttatgcgttcatagcccaagattttacgactcaagctgcgttatatacacatcaccaatacatcgcaggattcattatgacaggagcttttgctcatggagctatatttttcattcgagattacaatccggaacagaatgaagataatgtattggcaagaatgttagaccataaagaagctattatatcccatttaagttgggccagtctctttttagggttccataccttgggtctttatgttcataatgatgtcatgcttgcttttggtactccagaaaaacaaattttgatcgaacccatatttgctcaatggatacaatctgctcatgggaaaacttcatatgggtttgatgtacttttatcctcaacaagtggaccggcattcaatgcgggtcgaagtatatggttgcctggctggttaaatgctgttaatgagaatagtaattccctattcttaacaatagggcctggagactttttggttcatcatgctattgctctaggtttacatacaactacattgatcttagtaaaaggtgctttagatgcacgcggttcaaagttaatgccagataaaaaggatttcggttatagttttccttgcgatggtccaggacgaggcggtacttgtgatatttcggcttgggacgcattttatttggcggttttctggatgttaaataccattgggtgggttaccttttattggcattggaaacacatcacattatggcagggtaatgtttcacaatttaatgaatcttccacttatttgatgggatggttaagagattatctatggttaaactcttcacaacttatcaatggatataatccatttggtatgaatagtttatcggtttgggcctggatgttcttatttggacatcttgtttgggctacgggatttatgttcttaatttcgtggcgtggatattggcaggagttgattgaaactttagcatgggctcatgaacgcacacctttggccaatttgattcgatggagagataaaccggtagctctttccattgtacaagcaagattagttggattagcccacttctccgtaggttatatattcacatatgcggctttcttgattgcctctacatcgggcaaattcggttaa   [2205]
Ranunculus           atggcattacgatttccaaggtttagccaaggcttagctcaggaccccactacgcgtcgtatttggtttggtattgctaccgcgcatgacttcgagagtcatgatgatattactgaggaacgtctttatcagaatatttttgcttctcacttcgggcagttagcaataatttttctgtggacttccggaaatctgtttcatgtagcttggcaaggaaattttgagtcatgggtacaggaccctttacatgtaagacctattgctcatgcaatttgggatccccattttggtcaaccggctgtagaagcctttactcgagggggtgctctcggcccagtgaatatcgcttattcgggcgtttatcagtggtggtatacaattggcttacgcacaaatgaagatctttatactggggcgctttttttattatttctttctgccatatccttaatagcgggttggttacacctacaaccgaaatggaaaccaagtgtttcgtggttcaaaaatgccgaatctcgtcttaatcatcatttgtcaggactcttcggggtaagttccttggcttggacggggcatttagttcatgtcgctattcccgcgtctaggggggagtacgttcgatggaataatttcttagatgtattaccgcatccccaagggttaggccccctttttacgggtcagtggaatctttatgcccaaaaccccgattccggtagtcatttatttggtacctcccaagggggggggacagccattctaacccttctcgggggatttcatccacaaacgcaaagtttatggttgaccgacattgctcatcaccatttagctattgcaattatttttctcgttgctgggcatatgtatagaactaacttcgggattgggcacagtataaaagatcttttagaagcacatattcctccggggggtcgactggggcgtggacataaaggtctttatgacacaatcaataattcgattcattttcaattaggccttgctctagcctctttaggggttattacttctttggtagcccaacacatgtactctttacctgcttatgcattcatagcacaagactttactactcaggctgcgctatatactcatcatcaatacattgcaggattcatcatgacaggagcctttgctcatggagctatatttttcattagagattacaatccggagcagaatgaggataatgtattggcaagaatgttagaccataaagaagctatcatatcccatttaagttgggccagcctgtttctgggattccataccttgggactttatgttcataacgacgtgatgctcgcttttggtactccggagaaacaaatattgatcgagcccatatttgcccaatggatacaatctgctcatggtaagacttcatatgggttcgatgtacttttatcttcaacgagtggaccggcattcaatgcgggtcgaagcatatggttgcctggctggttaaatgctattaatgagaatagtaattcattattcttaacaataggccccggggactttttggttcatcatgctattgctctaggtttacatacaactacattaatcttagtaaaaggtgctttagatgcacgtggttcgaagttaatgccagataaaaaggatttcggttatagttttccttgcgacggtccgggtcggggcggtacttgtgatatttcagcttgggacgcgttttatttggcggttttctggatgttaaataccattggatgggttactttttattggcattggaagcatatcacattgtggcagggtaacgtttcacagtttaatgaatcctctacttatttgatggggtggttaagagattatctatggttaaattcttcccaacttatcaacgggtataacccctttggtatgaatagcttatcggtatgggcgtggatgttcttatttggacatcttgtttgggctaccgggtttatgttcttaatttcctggcgcgggtattggcaggaattaattgaaactttagcctgggctcatgaacgcacacctttggctaatttgattcgatggagagataaaccggtggctctttccattgtgcaagcaagattggttggattagcccacttttctgtaggttatatattcacttatgcagctttcttgattgcctctacctcaggcaaatttggttaa   [2205]
Agrostis             atggaattaagatttcccaggtttagccaaggcttagctcaggaccccactactcgtcgtatttggtttggtattgctaccgcacatgatttcgaaagtcatgatgatattactgaagaacgtctttatcagaacatttttgcttctcactttgggcagttagcaataatctttctatggacgtccggaaatttgtttcatgtagcttggcaaggaaattttgaatcatggatacaggatcctttacacgtaagacctattgctcatgcgatttgggatcctcattttggtcaacccgctgtggaagcctttactcgaggaggtgctgctggtccagtgaatatcgcctattctggagtttatcagtggtggtatacaataggattacgcaccaatgaagatctttatactggagctctttttctattatttctttctacgttgtccttagtagcgggttggttacatctacaacccaaatggaaaccaagcctttcgtggttcaaaaacgcggaatctcgtctaaatcatcatttgtcaggacttttcggggtaagttctttggcttggacagggcatttagttcatgttgctattcccgcatccagaggggagtacgttagatggaataatttcttagatgtattaccgtatccccagggtttgggaccccttttgacgggtcagtggaatctttatgcccaaaaccctgattcgagtaatcatttatttggtaccgctcaaggagcgggaactgccattctaactcttcttgggggattccatccacaaacacaaagtttgtggctgaccgatattgctcaccaccatttagctattgcatttatttttctgattgccggtcacatgtatcgaactaacttcggaattgggcacagtatcaaagatcttttagaagcgcatactcctccggggggtcgattagggcgtgggcataagggcctttacgacacaatcaataattcgattcattttcaattaggtcttgctctagcttctttaggggttattacttccttagtagctcaacatatgtactctttacctgcttatgcatttatagcacaagactttactactcaagctgctttatatactcatcaccaatatattgcagggttcattatgacaggggcttttgctcatggagctatttttttcattagggattataatccggaacagaatgaggataatgtattggcaagaatgttagatcataaagaagctattatatctcatttaagttgggctagcctctttctaggattccataccttaggcctttatgttcataacgacgtcatgcttgcttttggtactccagaaaagcaaatcttgatcgaacctatatttgcccaatggatacaatctgctcatggcaagacgacgtatgggttcgatatactcttatcttcaacgaatggccccgctttcaatgcaggtcgaagcctatggttgcccgggtggttaaatgctgttaatgagaatagtaattcgcttttcttaacaataggacctggggatttcttggttcatcatgctattgctctaggtttgcatacaactacattgattttagtaaagggcgctttagatgcacgcggttccaaattaatgccggataaaaaggattttgggtatagttttccttgtgacggcccagggcgcggtggtacttgtgatatttctgcttgggacgcgttttatttggcagttttttggatgttaaataccattggatgggttactttttattggcattggaaacatatcacattatggcagggcaacgtttcacaatttaatgaatcctccacttatttgatgggatggttaagagattacctatggttaaactcttcacaacttatcaatgggtataatccttttgggatgaatagtttatcggtatgggcgtggatgttcttatttggacatcttgtttgggctactggatttatgttcttaatttcttggcgtggatattggcaggaattaattgagactttagcatgggctcatgaacgcacacctttagctaatttaattcgctggagagataagcccgtggctctttccattgtgcaagcaagattggttggattagctcacttttctgtgggttatatattcacttatgcagctttcttgattgcctcaacatcaggtaagtttggttaa   [2205]
Lemna                atggcattaagatttccaaggtttagccaaggtttagctcaggaccccactactcgtcgtatttggtttggtattgctaccgcgcatgacttcgagagtcatgatgatattactgaagaacgtctttatcagaacatttttgcttctcactttgggcagttagcaataatctttctgtggacgtccggaaatctgtttcatgtagcttggcaaggaaactttgagtcatgggtaaaggaccctttacatgtaagacccattgctcatgcaatttgggatcctcattttggtcaaccggcagtagaagcctttactagaggaggtgctctgggcccagttaacattgcttattctggtgtttatcagtggtggtatacaatcggattacgcaccaacgaggatctttatactggagctctttttctattatttctttctgctatatctttaatagcaggttggttacacctacaacctaaatggaaaccaagtgtttcttggttcaaaaatgctgaatctcgtcttaatcatcatttgtcaggacttttcggagtcagttccttggcttgggcaggacatttagttcatgtcgcaattcctggatccaggggggagtatgtcagatggaataatttcttagatgtattaccgtatccgcaagggttgggtccactttttacaggtcagtggaatctttatgcccaaaacccggattctagtagtcatttatttggtacctcccaaggagcgggaacggcaattttaacccttcttggtggattccatccacaaacccaaagtttatggctgactgatatggctcatcaccatttagccattgcatttatttttctggttgctggtcatatgtatagaactaactttgggattgggcatagtataaaagatcttttagaagcgcataacccaccaggaggtcgattaggacgtggtcataaaggtctttatgacacaataaataattcgattcattttcaattaggtcttgctctagcttctttaggcgttattacttctttagtagctcaacatatgtattctttacctgcttatgcatttatagcccaagactttactactcaagctgcgttatacactcatcaccaatacatcgcaggtttcatcatgacaggagcctttgctcatggagctatattcttcattagagattacaatccagaacagaatgaagataatgtattggcaagaatgttggcccataaggaagctatcatatctcatttaagttgggccagcttatttttaggattccatactttaggcctttatgttcataatgacgtcatgcttgcctttggtactccggaaaaacaaatcttaattgaacctatatttgcccaatggatacaatctgctcatgggaagacttcatatgggtttgatgtacttttatcttcaacgacaggccctgcatttaatgccggtaaaagcatatggttacctggttggttgaatgctgttaatgagagtagtaattcactcttcttaacgataggtcctggagatttcttggttcatcatgctattgctctaggtttgcatacaactaccttgattttagtaaaaggtgctttagatgcacgtggttctaagttaatgccggataaaaaggatttcggttatagttttccttgcgacggcccgggacgaggtggtacttgtgatatttcggcttgggacgcattttatttggcagttttctggatgttaaataccattggatgggttactttttattggcattggaaacacattacattatggcaaggtaatgtttcacaatttaatgaatcctccacttatttgatgggatggttaagagattatctatggttaaactcttcacaacttatcaatggatataacccttttggtatgaatagtttatcggtttgggcgtggatgttcttatttggacatcttgtttgggctactggatttatgtttttaatttcctggcgcggttattggcaggaattaattgaaactttagcctgggctcatgagcgcacacctttagcaaatttgattcgatggagagataagccagtggccctttccattgtgcaagcaaggttagttggattggcccatttttctgtaggttatatattcacttatgccgctttcttgattgcctctacatcaggaaaatttggttaa   [2205]
Phalaenopsis         atgacattaagattcccaaggtttagccaaggcttagctcaggaccccactactcgtcgtatttggtttggtattgctaccgcacatgacttcgagagtcatgatgatattactgaagaacgtctttatcagaacatttttgcttcgcactttggacagttagcaataatatttctgtggacatccggaaatctgtttcatgtagcttggcaaggaaattttgagtcatggatacaggaccctttacatgtacgacctattgctcatgcaatttgggatcctcattttggtcaacctgctgtagaagcctttactagaggaggcgctatcggtccagtgaatattgcttattctggtgtttatcagtggtggtatacaattggattacgcactaatggggatctttatactggagctctttttctattacttctttctgctatatccttaatagcgagttggttacacctacaaccaaaatggaaaccaagcgtttcttggttcaaaaatgccgaatctcgtctcaatcatcatttgtcagggctttttggagtaagttccttggcttggacaggacatttagttcatgtcgctattcccggatcgaggggagagtacgtcagatggaataatttcttagaagtattaccgtatccccaagggttgggccccctttttatgggtcaatggaatctttatgctcaaaaccctgattccagtaatcatttatttggtacctcccaaggggcaggaactgccattctaacccttcttgggggatttcatccccaaacgcaaagtttatggctaaccgatattgctcatcatcatttagctattgcattcctttttctcgttgctggtcatatgtatagaactaacttcggtattgggcacagtatcaaagatcttttagaagcacatattcccccggggggtcgattaggacgtggacataaaggtctttatgacacaataaataattcgcttcattttcaattgggccttgctctagcctctttaggggttattacttctttagtagctcaacacatgtattctttacctgcttatgcattcatagcacaagactttactactcaagctgcattatatactcatcaccaatacatcgcagggttcatcatgacaggagcctttgctcatggggctatattcttcattagggattacaatccggaacagaatgaggataatgtattggcaagaatgttagaccataaagaagctataacatctcatttaagttgggccagcctttttctggggttccatactttgggcctttatgttcataatgacgtcatgcttgcttttggtactccggaaaaacaaatcttaatcgaacccatatttgcccaatggatacaatctgctcatggcaagacttcgtatgggttcgatgtactcttatcttcaacgaatagcccggcattcaatgcaggtcgaagcatatggttacctggctggttgaatgctattaatgagaatagtaattcacttttcttaacaatagggccgggagatttcttggttcatcatgctattgctctgggtttacatacgactacattgattttagtaaaaggtgctttagatgcgcgtggttccaagttaatgccagataaaaaggattttggttatagttttccttgcgacggccccggtcgtggtggtacttgtgatatttctgcttgggacgcattttatttggcagttttctggatgctaaataccatcggatgggttactttttattggcattggaaacacatcacattatggcagggtaatgtttcacaatttaatgaatcctctacttatttgatgggatggttaagagattatctatggttaaactcttcacaacttatcaatggatataacccttttggtatgaatagtttatcggtctgggcgtggatgttcttatttggacatcttgtttgggctactggatttatgttcttaatttcctggcgtggctattggcaggaattgattgaaactttagcgtgggctcatgaacggacacctttggctaatttgattcgatggaaagataagccagtggctctttccattgtgcaagcaagattggttggattagtccacttttccgtaggttatatattcacttacgcagctttcttgattgcctccacatcaggaaaatttggttaa   [2205]
Dioscorea            atggcattaagatttccaaggtttagccaaggcttagctcaggaccccactactcgtcgtatttggtttggtattgctactgcacatgacttcgagagtcatgatgatattactgaggaacgtctttatcagaacatttttgcttctcattttgggcagttagcaataatttttctgtggacgtccggaaatctgtttcatgtagcttggcaaggaaattttgagtcatggatacaggaccccttacatgtaagacctattgctcatgcaatttgggatcctcattttggtcaacccgctgtagaggcctttactcgaggaggtgctatcggccccgtgaatattgcttattccggtgtttatcagtggtggtatacaatcggattacgcaccaatgaagatctttatactggagctctttttctattatgtctttctgctatatctttaatagcaggttggttacacctacaacccaaatggaaacccagcctttcgtggtttaaaaatgccgaatctcgcctcaatcatcatttgtcaggacttttcggagtaagttccttggcttgggcaggacatttagttcatgttgctatccccggatcccggggggagtacgtcagatggaataatttcttaaacgtattaccacatccccaagggttggaaccccttcttacgggtcagtggaatctttatgcccaaaactctgattccagcagtcatttatttggtacctccaagggggcgggaactgccattctaactcttcttgggggattccatccacaaacgcaaagtttatggctgaccgatattgctcatcatcatttagccattgcatttctttttctcgttgctggtcatatgtatagaactaacttcgggattgggcacagtatcaaagatcttttagaagcacatattcctcctgggggtcgattaggacgtggacataaaggtctttatgacacaatcaataattcgattcattttcaattaggtcttgctctagcctctttaggggttattacttccttagtagctcaacacatgtactctttacctgcttatgcattcatagcacaagactttactactcaagctgcgttatatactcatcaccaatacatcgcagggttcatcatgacaggagcctttgctcatggagctatattcttcattagagattacaatccggaacagaatgaagataatgtattggcaagaatgttagaccataaagaagctatcatatctcatttaagttgggccagcttgtttctgggattccatactttgggactttatgttcataacgacgtcatgctcgcttttggtactccggaaaaacaaatcttgattgaacccatatttgcccaatggatacaatctgctcatggtaagacttcatatgggttcgatgtactcttatcttcaacgaatggcccagcattcaatgcgggtcgaagtatatggttacctggttggctgaatgctattaatgagaatagtaattcactcttcttaacaataggtcctggagatttcttggtccatcatgctattgctctaggtttgcatacaactacattgattttagtaaaaggtgctttagatgcacgtggttccaagctaatgccagataaaaaggattttggttatagttttccttgcgacggaccaggacgtggcggtacttgtgatatttccgcttgggatgcattttatttggcagttttctggatgttaaataccattggatgggttactttttattggcattggaaacacatcacattatggcagggtaacgtttcacaatttaatgaatcctccacttatttgatgggatggttaagagattatctatggttgaactcttcacaacttatcaatggatataacccttttggtatgaatagtttatcggtatgggcgtggatgttcttatttgggcatcttgtttgggctactggatttatgttcttaatttcctggcgtggatattggcaggaattgattgaaactttagcatgggctcatgaacgtacacctttggctaatttaattcggtggagagataagccagtggctctttccattgttcaagcaagattggttggattagcccacttttccgtaggttatatatttacttatgcagctttcttgattgcctctacatctggaaaatttggttaa   [2205]
Acorus               atggcattaagatttccaaggtttagccaaggcttagctcaggaccccactactcgtcgtatttggtttggtattgctaccgcacatgacttcgagagtcatgatgatattactgaggaacgtctttatcagaacatttttgcttctcactttggtcagttagcaataatctttctgtggacttccggaaatctgtttcatgtagcttggcaaggaaattttgagtcatgggtacaggaccctttacacgtaagacctattgctcacgcaatttgggatcctcattttggtcaaccggctgtcgaagcctttactcgaggaggtgctcctggaccagtgaatatcgcttattccggcgtttatcagtggtggtatacaatcggattacgcaccaatgaagatctttatactggagctctttttctattatttctttctgctatatccttaatagggggttggttacacctacaacccaaatggaaaccaagcgtttcttggttcaaaaatgcggaatcccgtctgaatcatcatttgtcaggacttttcggagtaagttccttggcttggacagggcatttagttcatgtcgctattcccgcatcaaggggcgagtatgtcagatggaataatttcttagatgtattaccgcacccccaaggtttgggaccactttttagcggtcagtggaatctttatgcccaaaaccccgattccagtagtcatttattcggtacctcccaaggagcgggaactgccattctaactcttctcgggggattccatccgcaaacgcaaagtttatggctgaccgatatggctcatcatcatttagctattgcatttattttcctgatagctggtcatatgtatagaaccaacttcgggattgggcacagtataaaagatcttttagaagcacatactcctccggggggtcgattggggcgtgggcataagggtctttatgatacaatcaataattcgcttcattttcaattaggtcttgctctggcctgtttaggagttattacttccttggtagctcaacacatgtactctttacctgcttacgcattcatagcgcaagactttactactcaagctgcgtcgtatactcatcaccaatacatcgcaggtttcatcatgacgggagcctttgctcacggagctatattcttcattagagattacaacccggaacagaatgaagataatgtattggcgagaatgttagaccataaagaagctatcatatctcatttaagttgggccagtctgtttttggggttccataccttgggactttatgttcataacgacgtcatgctcgcttttgggactccggaaaaacaaatcttgattgaacctatatttgcccagtggatacaatccgctcatggtaagactttatatgggtttgatgtactcttatcttcaacgagtggcccagcattcaatgctggtcgaagcatttggttacccggttggttgagtgctgttaatgagaatagtaattcactattcttaacaataggtcctggagacttcttggttcatcatgctattgctctaggtttgcatacaactacattgatcttagtaaagggtgctttagatgcgcgtggttcgaagttaatgccagataaaaaagatttcggttatagttttccttgcgacggcccgggacgggggggtacttgtgatatttctgcttgggatgcattttatttggcggttttctggatgttaaataccattggatgggttactttttattggcattggaagcacatcacattatggcaaggtaatgtttcacaatttaacgaatcctctacttatttgatgggatggttaagagattatctatggttaaactcttcccaacttatcaacggatacaatccgtttggtatgaatagtttatcggtctgggcatggatgttcttatttggacatcttgtttgggctactggatttatgttcttaatttcctggcgtggatattggcagggattaattgaaactttagcatgggctcatgaacgcacacctttggctaatttgattcgatggagagataagccagtggctctttccatcgtgcaagcaagattggttggattagcccacttttccgtaggttatatattcacttatgcagctttcttgattgcctctacatcaggtaaatttggttaa   [2205]
Drimys               atggcattaagatttccaaggtttagccaaggcttagctcaggaccccactactcgtcgtatttggtttggtattgctaccgcacatgatttcgagagtcatgatgatattactgaagaacgtctttatcagaacatttttgcttctcacttcgggcagttagcaataatctttctgtggacttccggaaatctgtttcatgtagcttggcaaggaaattttgagtcatgggtacaggaccctttacatgtaagacctattgctcatgcaatttgggatcctcattttggtcaaccagctgtagaagcctttactcgagggggtgctctcggcccagtgaatatcgcttattccggtgtttatcagtggtggtatacaattggcttacgcaccaatgaggatctttatactggagctctttttctattatttctttctgccatatccttaatagcgggttggttacacctacaacccaaatggaaaccaagcgtttcgtggttcaaaaatgccgaatctcgtctcaatcatcatttgtcaggactcttcggagtaagttccttggcttggacaggacatttagttcatgtcgctattcccggatcgaggggggagtacgtcagatggaataatttcttagatgtattaccgtatccccaggggttgggcccactttttacaggtcagtggaatctttatgcccaaaaccccgattccagtagtcatttatttggtacctcccaaggagcaggaactgccattctaacccttctcgggggattccatccacaaacgcaaagtttatggttgaccgatattgctcatcatcatttagctattgcatttctttttctcgttgctggtcatatgtatagaactaacttcgggattggtcacagtatgaaagatcttttagaggcacatactcctcccgggggtcgattgggccgtgggcataagggtctttatgacacaatcaataattcgattcattttcaattaggtcttgccctagcctctttaggggttattacttccttggtagctcaacacatgtactctttacctgcttatgcattcatagcacaagactttactactcaagctgcgttatatactcatcaccaatacattgcagggttcatcatgacaggggcctttgcccatggagctatattcttcattcgagattacaatccggaacagaatgaggataatgtattggcaagaatgttagaccataaagaagctatcaaatctcatttaagttgggtcagcctgtttctggggttccataccttaggactctatgttcataacgacgtcatgcttgcttttggtactccagagaaacaaatcttgatcgaacccatatttgcccaatggatacaatccgctcatggtaagacttcatatgggttcgatgtactcttatcttcaacgaatggcccagcattcaatgctggtcgaagcatatggttacccggctggttaaatgccgttaatgagaatagtaattcactattcttaacaataggtcctggagacttcttggttcatcatgctattgctctaggtttgcatacaaccacattgatcttagtaaaaggtgctttagacgcacgtggttccaagttaatgccagataaaaaggatttcggttatagttttccttgcgacggtccgggacgagggggtacttgtgatatttcggcttgggacgcattttatttggcagttttctggatgttaaataccataggatgggttactttttattggcattggaagcacatcacactatggcagggtaacgtttcacaatttaatgaatcctccacttatttgatgggatggttaagagattatctatggttaaactcttcacaacttatcaatggatataacccttttggtatgaatagtttatcagtgtgggcgtggatgtttttatttgggcatcttgtttgggctactggatttatgttcttaatttcctggcgtggatattggcaggaattgattgaaactttagcatgggctcatgaacgcacacctttggctaatttgattcgatggagggataaacccgtggctctttccattgtacaagcaagattggttggattagcccacttttctgtaggttatatattcacttatgcagctttcttgattgcctctacatcaggcaaatttggttaa   [2205]
Liriodendron         atggcattaagatttccaaggtttagccaaggcttagctcaggaccccactactcgtcgtatttggtttggtattgctaccgcacatgatttcgagagtcatgatgatattactgaggaacgtctttatcagaacatttttgcttctcacttcgggcagttagcaataatctttctgtggacttccggaaatctgtttcatgtagcttggcaaggaaattttgagtcatgggtacaggaccctttacatgtaagacctattgctcatgcaatttgggatcctcattttggtcaaccagctgtagaagcctttactcgaggaggtgctctcggcccagtgaatatcgcttattccggtgtttatcagtggtggtatacaatcggcttacgcactaatgaagatctttatactggagctctttttctattatttctttctgccatatccttaattgcgggttggttacacctacaacccaaatggaaaccaagcgtttcgtggttcaaaaatgccgaatctcgtctcaatcatcatttgtcaggactctttggagtaagttcgttggcttggacaggacatttagttcatgtcgctattcccggatcaaggggggagtacgtcagatggaacaatttcttagatgtattaccgtatccccaagggttgggcccactttttacaggtcagtggaatctttatgcccaaaaccccgattccagtagtcatttatttggtacctcccaaggagcgggaactgccattctaacccttctcgggggattccatccacaaacgcaaagtttatggctgaccgatattgctcatcatcatttagctattgcatttatttttctcgttgctggtcatatgtatagaactaacttcgggattgggcacagtatgaaagatcttttagaagcacatactcctccggggggtcgattgggacgtggtcataagggtctttatgacacaatcaataattcgattcattttcaattaggtcttgctctagcctctttaggggttattacttccttggtagctcaacacatgtactctttacctgcttatgcattcatagcacaagactttactactcaagctgcgttatatactcatcaccaatacatcgcaggattcatcatgacaggagcctttgctcatggagctatattcttcattcgagattacaatccggaacagaatgaggataatgtattggcaagaatgttagaccataaagaagctatcaaatctcatttaagttgggtcagcctgtttctggggttccataccttaggactctatgttcataacgacgttatgcttgcttttgggactccggagaaacaaatcttgatcgaacctatatttgcccaatggatacaatccgctcatggtaagacttcatatgggttcgatgtactcttatcttcaacgagtggcccagcattcaatgctggtcgaagcatatggttacccggctggttgaatgctgttaatgagaatagtaattcactattcttaacaataggtcctggagatttcttggttcatcatgctattgctctaggtttgcatacaactacattgatcttagtaaaaggtgctttagatgcacgtggttccaagttaatgccagataaaaaggatttcggttatagttttccttgcgacggtcctggacgaggcggtacttgtgatatttcggcttgggacgcattttatttggcagttttctggatgttaaatactattggatgggttactttttattggcattggaagcacatcacattatggcagggtaacgtttcacaatttaatgaatcctccacttatttgatgggatggttaagagattatctatggttaaactcttcacaacttatcaatggatataacccttttggtacgaatagtttatcagtctgggcatggatgttcctatttgggcatcttgtttgggctactggatttatgttcttaatttcctggcgtggatattggcaggaattgattgaaactttagcatgggctcatgaacgcacgcctttggctaatttgattcgatggagggataaaccagtggctctttccattgtgcaagcaagattggttggattagcccacttttctgtaggttatatattcacttatgcagctttcttgattgcctctacatcaggcaaatttggttaa   [2205]
Illicium             atggcattaagatttccaaggtttagccaaggcttagctcaggaccccactactcgtcgtatttggtttggtattgctaccgcacatgacttcgaaagtcatgatgatatcactgaagaacgtctttatcagaacatttttgcttctcacttcgggcagttagcaataatctttctgtggacttccgggaatctgtttcatgtggcttggcaaggaaattttgaatcatgggtacaggaccccttacatgtaagacctattgctcatgcaatttgggatcctcattttggtcaaccagccgtagaagcctttactcgaggaggtgctctcggtccagtgaatatcgcttattccggtgtttatcagtggtggtatacaatcggcttacgcacaaatgaagatctttatactggagctctttttctattatttctttctgccatatccttaatagcgggttggttacacctacaacccaaatggaaaccaagcgtttcgtggttcaagaatgccgaatctcgtctcaatcaccatttgtcaggacttttcggagtaagttccttggcttggacagggcatttagttcatgtcgctattcccggatcaaggggggagtacgtcagatggaacaatttcttagatgtattaccatatccccaagggttgggtccactttttacaggccagtggaatctttatgcccaaaaccccgattccagtagtcatttatttggtacctcccaaggagcgggaacggccattttaacccttctcgggggattccatccacaaactcaaagtttatggctgaccgatattgctcatcatcatttagctattgcatttgtttttctcgttgctggtcatatgtataggactaacttcgggattgggcacagtatgaaagatcttttagaagcacatattcctccggggggtcgattggggcgcggacataagggtctttatgacacaataaataattcgattcattttcaattaggtcttgctctagcctctttgggggttattacttctttggtagctcaacatatgtactctttacctgcttatgcattcatagcacaagactttactactcaagctgcgttatatactcatcaccaatacatcgcagggttcattatgacaggagcctttgctcatggagctatattcttcattagagattacaatccggaacagaatgaggataatgtattggcaagaatgttagaccataaagaagctatcaaatctcatttaagttgggccagcttgtttctgggtttccataccttgggactctatgttcataacgacgtcatgcttgcttttggtactccagagaaacaaatcttgatcgaacccatatttgcccaatggatacaatctgctcatggtaagacttcatatgggttcgatgtactcttatcttcaacgaatggcccagcattcaatgccggtcgaagcatatggttacctggctggttgaatgctattaatgagaatggtaattcactattcttaacaataggtcctggagacttcttggtccatcatgctattgctctaggtttgcatacaactacattgatcttagtaaaaggtgctttagatgcacgcggctccaagttaatgccagataaaaaagatttcggttatagtttcccttgtgatggtccggggcggggcggtacttgtgatatttcggcttgggacgcattttatttggcagttttctggatgttaaataccattggatgggttactttttattggcattggaaacatatcacattatggcagggtaacgtttcacaatttaatgaatcctccacttatttgatgggatggttaagagattatctatggttaaactcttcacaacttatcaatggatataacccttttggtacgaatagtttatctgtctgggcgtggatgttcctatttgggcatcttgtttgggctactggattcatgttcttaatttcctggcgtggatattggcaggaattgattgaaactttagcatgggctcatgaacgcacacctttggctaatttgattcgatggagagataaaccggtggctctttccattgtgcaagcaagattggtaggcttagcccacttttctgtaggttatatattcacttatgcagctttcttgattgcctctacatcaggcaaatttggttaa   [2205]
Chloranthus          atggcattaagatttccaaggtttagccaaggcttagctcaggaccccactactcgtcgtatttggtttggtattgctaccgcacatgacttcgagagtcatgatgatattactgaggaacgtctttatcagaacatttttgcttctcacttcggtcagttagcaataatctttttgtggacttccggaaatctgtttcatgtagcttggcaaggaaattttcagtcatgggtacaggatcctttacatgtgagacctattgctcatgcaatttgggatcctcattttggtcaaccagctgtagaagcctttactagagggggtgctctcggcccagtgaatatcgcttattccggtgtttatcagtggtggtatacaatcggcttacgcaccaatgaggatctttatactggagctctttttctattatttctttctgctatatccttaatagcaggttggttacacctacaacccaaatggaaaccaagcgtttcgtggttcaaaaatgccgaatctcgtctcaatcatcatttgtcaggactcttcggagtaagttccttggcttggacagggcatttagttcatgtcgctattcccggatcaaggggggagtatgtcagatggaataatttcttagatgtattaccgcatcctcaagggttgggcccactttttacaggtcagtggaatctttatgcccaaaaccccgattccagcagtcatttatttggtacctcccaaggagcgggaactgctattctaacccttctcgggggatttcatccacaaacgcaaagtttatggctaaccgatatggctcatcatcatttagctattgcatttatttttctcgttgctggtcatatgtatagaactaacttcgggattgggcacagtatgaaagatcttttagaagcacatattcctcccgggggtcgattgggacgtgggcataagggtctttatgacacaatcaataattcgattcattttcaattaggtcttgctctagcctccttaggggttattacttccttggtagctcaacacatgtactctttacctgcttatgcattcatagcacaagactttactactcaagctgcattatatactcatcaccaatacatcgcagggttcatcatgacaggagcctttgctcatggagctatattctttattagagattacaatccggaacagaatgaggataatgtattggctagaatgttagaccataaagaggctatcaaatctcatttaagttgggccagcctgtttttggggttccataccttgggactctatgttcataacgacgtcatgctcgcttttggtactccggagaaacaaatcttgatcgaacccatatttgcccaatggatacaatccgctcatggtaagacttcatatgggttcgatgtacttttatcttcaacgaatggcccagcattcaatgctggtcgaagcatatggttacctggctggttgaatgctgttaatgagaatagtaattcactattcttaacaataggtcctggggacttcttggttcatcatgctattgctctaggtttgcatacaactacattgattttagtaaaaggtgctttagatgcacgtggttccaagttaatgccagataaaaaggatttcggttatagttttccttgcgacggtccaggacgaggcggtacttgtgatatttcggcttgggacgcattttatttggcagttttctggatgttaaatactattggatgggttactttttattggcattggaagcacatcacattatggcagggtaacgtttcacaatttaatgaatcctccacttatttgatgggatggttaagagattatctatggttaaactcttcccaacttatcaatggatataacccttttggtacgaatagtttatcggtctgggcgtggatgttcctatttgggcatcttgtttgggctactggatttatgttcttaatttcctggcgtggatattggcaggaattgattgaaactttagcatgggctcatgaacgcacacctttggctaatttgattcgatggagggataaaccagtggctctttccattgtgcaagcaagattggtgggattagcccacttttctgtaggttatatattcacttatgcagctttcttgattgcctctacatcaggcaaatttggttaa   [2205]
Nymphaea             atggcattaagatttccaaggtttagccaaggcttagctcaggaccccactactcgtcgtatttggtttggtattgctaccgcacatgacttcgagagtcatgatgatatcaccgaggaacgtctttatcagaatatttttgcttctcacttcgggcagttagcaataatctttctgtggacttccggcaatctgtttcatgtggcttggcaaggaaattttgagtcatgggtacaggaccccttacatgtaagacccattgctcatactatttgggatcctcattttggtcaaccggctgtagaagcttttactcgagggggtgctcttggcccagtgaatattgcttattccggtgtttatcaatggtggtatacaatcggcttgcgcaccaatgaagatctttatactggagctctttttctattatttatttctgccatatctttagtagggggttggttacatctacaacccaaatggaagccaagcgtttcgtggttcaaaaatgccgaatctcgtctcaatcatcatttgtcagggctcttcggagtaagctccttggcttgggcaggacatttagttcatgttgctattcccggatcaaggggtgaatatgtcagatggaataatttcttagatgtattaccatatccccaaggattggggccactttttacaggtcagtggaatctttatgcccaaaaccccgattccagtagtcatttattcggtacctcccaaggagcgggaactgccattctaacccttctcgggggattccatccgcaaactcaaagtttatggctgaccgatattgcccatcatcatttagctattgcatttatttttctcgttgctggtcatatgtatagaactaacttcgggattgggcacagtataaaagatcttctagaggcgcatattcctccggggggtcgattggggcgcgggcataaaggcctttatgacacaatcaataattcgattcattttcaattaggtcttgctctagcctctttgggggttattacttccttggtagctcaacacatgtactctttacctgcttatgcattcatagcacaagactttactactcaagctgcgttatatactcatcaccaatacatcgcagggttcatcatgacaggagcctttgctcatggagctatattcttcattagggattacaacccgcagcagaatgaggataatgtattggcaagaatgttagaccataaggaagctatcatatctcatttaagttgggctagcttgttcctggggttccataccttgggactctatgttcataatgacgtcatgcttgcttttggtactccagaaaaacaaatcttgatcgaacccatatttgcccaatggatacagtccgctcatggtaagacttcatatgggtttgatgtactcttatcttcaacgaatggcccagcatttaatgcaggtcaaagcttatggttacctggctggttgaatgctattaatgaaaatcgtaattcactattcttaacaatagggccgggggacttcttggtacatcatgctattgctctagggttgcatacaactacattgatcttagtaaaaggtgctttagatgcacgtggttccaagttaatgccagataaaaaagatttcgggtatagtttcccctgcgacggtccaggacgaggtggtacttgtgatatttcggcttgggatgcattttatttggcagttttctggatgttaaataccattggatgggttaccttctattggcattggaagcatatcacattatggcagggtaatgtttcgcaatttaatgaatcttccacttatttgatgggatggttaagagattatctatggttaaactcttcacaacttatcaacggatataatccttttggtatgaatagtttatccgtctgggcgtggatgttcttatttgggcatcttgtttgggctactggattcatgttcttaatttcctggcgtggatattggcaggaattgattgaaactttagcatgggctcatgaacgcacacctttggctaatttgattcgctggagggataaaccggtggctctttccattgtacaagcaagactggttggcttagctcacttttctgtaggttatatatttacctacgcagctttcttgattgcttctacatcaggcaaatttggttaa   [2205]
Amborella            atggcattaagatttccaaggtttagccaaggcttagctcaggaccccactactcgtcgtatttggtttggtattgccaccgcacatgacttcgagagtcatgatgatatcactgaggaaggtctttatcagaatatttttgcttctcacttcgggcagttagcaataatcttcctgtggacttccgggaatctgtttcatgtggcttggcaaggaaattttgagtcatgggtacaggaccctttacatgtaagacctattgctcatgcaatttgggatcctcattttggtcaaccagctgtagaagcctttactcgagggggtgctctcggtccggtgaatatcgcttattccggtctctatcagtggtggtatacaatcggcttgcgcaccaatgaagatctttatactggagctctttttctattatttctttctgcgatatctttaatagcgggttggttacatctacaacccaaatggaagccaagcgtttcgtggttcaaaaatgctgaatctcgtcttaatcatcatttgtcaggactgttcggagtaagttccttggcttggacaggacatttagttcatgtcgctattcccggatccaggggggaatacgtcagatggaataatttcctagacgtattaccatctcctcaaggcttggggccactttttacaggacagtggaatctttatgcccaaaaccccgattccagtggtcatttattcggtacctcccaaggagcgggaactgccattctaacccttctcgggggattccatcctcaaactcaaagcttatggctgaccgatattgctcatcatcatttagctattgcatttgtttttctcgttgctggtcatatgtatagaactaacttcgggatcggtcatagtataaaagatcttttagaagcacatactcctccggggggtcgattgggacgggcacataaaggtctttatgacacaatcaataattccattcattttcaattaggtcttgctctagcctctttgggggttattacttccttggtagctcaacacatgtattctttacctccttatgcattcatagcacaagactttactactcaagctgcgttatatactcatcaccaatacatcgcaggcttcatcatgacaggggcctttgctcatggagctatattcttcattagagattacaatccggaacagaacgaggataatgtattggcaagaatgttagaccataaagaagctataaaatctcatttaagttgggccagcttgttcctgggtttccatactttgggactctatgttcataacgacgtcatgcttgcttttggtactccagaaaaacaaatcttgatcgaacctatatttgcccaatggatacaatccgctcatggtaagacttcatatggatttgatgtactcttatcttcaacgaacggcccagcattcaatgctggtcgaagcttatggttacctggctggttgaatgctattaatgagaatggtaattcactattcctaacaataggtcctggagacttcttggttcatcatgctattgctctaggtttgcatacaactacattgatcttagtaaaaggtgctttagatgcacgtggttccaagttcatgccagataagaaagattttggttatagtttcccttgcgatggtccaggacgaggcggtacttgtgatatttcggcttgggatgcattttatttggcggttttctggatgttaaataccattggatgggttactttttattggcattggaagcatatcactttatggcagggtaatccttcacaatttaatgaatcttccacttatttgatgggatggttaagagattatctatggttaaactcttcacaacttatcaatggatataaccctttcggtacaaatagtttatctgtctgggcgtggatgttcctatttgggcatctggtttgggctactggattcatgtttttaatttcctggcgaggatattggcaggaattgattgaaactctagcatgggctcatgaacgcacacctttggctaatttgattcgatggagggataaacctgtggctctttccattgttcaagcaagactggttggcttagcccacttttctgtaggttatatatttacttatgcagctttcttaattgcctctacatcgggcaaatttggttaa   [2205]
Pinus                atggcatcaagatttccaaagttcagccaaggcttggctcaggacccaactactcgtcgtatttggttcggtattgcgaccgcacatcactttgagagtcatgatgatattaccgaagaacgcctttatcataaaatttttgcttcccactttggtcagttggcaataatctttctgtggacctctggtaatttgttccatgtggcttggcaaggcaattttgaagcatgggtacgcgatcccttacatgtaagacccattgctcatgcaatttgggatcctcattttggtcaaccagctatagaagcctttacccgaggaggtgctcccggtccggtcaatattgcttattccggtgtttatcagtggtggtataccattggcttacgcactaacgaagatctttatgctggagctcttttcttgctatttctttctgtcatctttttaatagcgggtaggttacatctacaacctaaatggagaccaagtgtttcatggttcaaaaatgccgaatcccgtctcaatcatcatttgtcaggactcttcggagtcagttctctagcttggacagggcatttagttcatgtcgctattcctgaatcaaggggagtgcacgtcagatgggataattttttggatgtattaccgcatcccgaaggtttagaaccgcttttcacaggtcagtggaatctctatgctcaaaatcctgattctagtagtcacttattcggtacctcccaaggggcgggaactgctattctaacttttctcggaggattccatccacaaactcaaagtttatggctgactgatatggctcatcatcatttagctattgcacttgttttttcaattgctggtcatatgtatagaaccaactttgggattggtcacagtatggaagatattttggaggcacatgttcctccaggaggcctattaggacgcggacataagggtctttataacacaatcaataattctcttcattttcaattgggtcttgctttagcttctttgggggttataacttccttggtagctcaacacatgtattctttacccccttatgcattcatagcacaagacttcaccacccaagctgcattatatactcatcatcaatacattgccgggttcattatgacaggagcctttgctcatggagctatattcctcattagggattataatccggaacagaataaggataatgtattggcgagaatgttggagcagaaagaagctataatatctcatcttagttgggttagtttattactaggtttccataccttgggactttatgtccataatgatgttatgcttgctttcggtactccagaaaaacaaatcttgatcgagcccatatttgctcagtggatacaatctgctcatggtaagacgttatatggtttcgatatactcctatcttcaacaagtggtccatcattcgatgcaggtaagagcatatggttacccggttggttaaatgctattaatgataataataattcattgttctcaacaattggtcctggagactttttggttcatcatgctattgctctaggtttgcatacaactacattgatcctagttaaaggtgctttggatgcgcgtggttccaggttaatgccagataaaaaagattttggttatagttttccttgcgatggtccgggacggggtggtacttgcgatatctcggcctgggatgctttttatttagcagttttctggatgttgaatactattggatgggttactttctattggcattggaagcatataacattatggcagggtaatgtagcacaatttaatgagtcttccacttatttaatgggatggtcaagagattatctatggttaaattcttcacaacttattaatggatacaatccttttggtatgaacagtttatctgtttgggcgtggatgttcttattcgggcatcttgtttgggctactggatttatgttccttatttcctggcgtggatattggcaggaactgatcgaaactcttgcatgggcccatgaacgcacgcctttagctaatttagttcgatggagagacaagccagtagccctttccattgttcaagcacgattagttggattagctcacttttccgtaggttatatattcacttatgcagcttttttaattgcctctacatcaggtaaatttggttaa   [2205]
Ephedra              atgatatcaagatttccgaagttcagtcaaggtttgtcccaagacccgactactcgtcgtatttggtttggtattgcaactgcacatgactttgagagtcatgatgatattacggaagaacaattgtatcaacaaatatttgcttcccattttggtcaattagctataatctttctatggacttctggaaatttgttccatgtagcttggcaaggtaattttgagttttggataaatgaccctttacatgtaagacctattgctcatgctatttgggatcctcatttcggtcaaccggctatagaagcttttactcgaggaagcgctcctgggccggtcaatattgcttattccggtctttatcaatggtggtatacagttggattacgtactaatgaagatctttatactggagctctttttttaatatttctttctactgtttttttaatagcaggtagatttcatttacaatcgaaacggaaaccaagtatctcatggttcaaaaatgcggaatcacgtcttaatcatcatttgtcagggctttttggagtaagttctttagcttggacaggacatttagttcatgtagctattccagaatcaagggggatccatgtgcgatgggttaattttttaagtgttttaccatatcctcaagggttaggtcctcttttctcgggtcagtggaatttgtattctcaaaatccggattctaatagtcatttatttggcacttcgcaaggggccggaactgctattctaactcttcttggtggatttcatccgcaaactcaaagtttatggttgactgatatagctcatcatcatttagctattgccttaatcttttttctcgctggtcatatgtatagaaccaattttgggattggacatagtataaaagatattttagaagctcatatgcctccgggaggaaagttaggtcgcggacataagagtctttataatacaatcaataattctcttcattttcagttaggtcttgctttagcctctttaggggtaattacttctttggtagctcaacacatgtattctttacctgcttatgcctttctagcacaagactttactacccaagctgccctatatgctcatcatcaatacattgctggattcatcatgacaggggcttttgcccatggggctatttttttcatacgggattataatccggaacaaaatcaggataatgttttggcaaggatgttagatcataaagaagcaataatttctcatctaagttgggttagtttatttcttggttttcatacgttagggttatatgtgcataatgatgttatgctagcttttggtactccggaaaaacaaatattgattgaacctatttttgctcagtggatacaatctgctcacggtaaatctttatatggatttgacgtactcttagcttcaacaaagggaccagcatttgctgctggaaaaagtatatggttgccgggttggttaaacgctattaatgataaaaataattcactattcttaccaattggtcccggcgattttttggttcaccatgctattgctttaggtttgcatacaactacattaattttagtaaaaggtgctttagatgcacgaggttctaaactaatgcccgataaaagagattttggttatagttttccttgtgatggtccaggacgaggtggtacctgtgatatttcagcgtgggatgctttttatttagcagttttctggatgttgaatactattggatgggttactttctattggcattggaagcatctaactttatggcaggggaatgtagcacaatttaatgaatcttctacttatttaatgggatggttaagagattatctttggttaaattcttcccaacttattaatggatacaaccctgttggtatgaacagtttatctgtctgggcatggatgttcttatttgggcatcttgtttgggctactggatttatgtttctgatctcttggcgtggatattggcaggagcttattgaaactcttgcgtgggctcatgaaaaaacgcctttagcaaacctagttcgatggaaagataaacctgtagctctttctattgtccaagcacgattagttggattgtctcacttttctgtagggtatatatttacttatgcagcctttttaattgcttcaacttcaggtaaatttggttaa   [2205]
Gnetum               atggcatcaagatttccgaagttcagccaaggtttggcgcaggacccgactactcgtcgtatttggtttggtattgcaacagcacatgattttgaaagtcatgatgatattactgaagaacgcctgtatcagcaaatatttgcttctcactttggtcaattagcaataatctttctatggacttctggaaatttgtttcacgtagcttggcaaggcaattttgaaacttgggtaaacgatcccttacatataagacctattgctcatgctatttgggatccacattttggtcaaccggctatagaagcttttacccgaggaggcgctcctggtccagtaaatattgcttattccggtgtttatcaatggtggtatacaattggtttacgtactaatgaagatctttatatcggagctctttttctaatgttctgctctgccttatttttaatagcaggtagattgcatctacagccgaagaggaaaccgagtgtttcgtggttcaaaaatgctgaatcacgtctaaatcatcatttgtcaggactttttggagttagttctttagcttggacgggacatttagtccatgtagctcttccagagtctagagggatacatgtgagatggactaatttcttgaatgttttaccctatcctcaaggtttaggaccccttttcggaggtcagtggattttgtattctcaaaatcctgactctagtagtcatttatttgggacttctgagggagctggaactgccatcctaactcttcttgggggatttcatccacaaactcaaagcttatggctgactgatatagctcatcatcatttagctatcgcattggtctttttgattgccggtcatatgtatagaactaattttgggatcggacatagtataaaagatattttagaggcccatactcctccgggaggctttttgggccgcggacataagagtctttataacacaataaataattctcttcactttcaattaggtcttgctttagcttctttaggggtggttacttctttggtagctcaacacatgtattctttacctgcctacgcattcatagcacaagacttcactacccaagctgcattatatactcatcatcaatacattgccgggtttataatgacaggggcatttgctcatggagccattttttttattagggactataatccggagcaaaataaggataacgttttagcgaggatgttagagcacaaggaagctataatatctcatctaagttgggctagtttatttctcggtttccatactttaggactctatgttcataacgacgttatgttagcttttggtactccggaaaaacaaatattaatcgaacccatatttgctcagtggatacaatctgctcacggaaaatctttctatggatttgatgtactcttagcttcaacaaaagatccagcttttgttgcgggcaaaagcttatggctaccgggttggttgaaagctgttaatgataataagaattcactattcttgacgattggtcctggagattttttggttcatcatgctattgctttaggtttgcatacgactacattgattttagtcaaaggtgctttagacgcgcgtggttctaaactaatgcccgataaaaaagattttggttatagttttccttgtgatggccctggtcgaggcggtacttgtgatatttcggcttgggatgccttttatttagctgttttttggatgttgaatacagttgggtgggttactttctattggcattggaaacatattactttatggcagggtaatgcagcacaatttaatgaatcttccacatatttaatgggttggttacgagattatctctggttaaattcttcccaacttattaacgggtacaacccttttggtatgaatactttatccgtctgggcctggatgtttttatttggacatcttgtttgggccactggatttatgtttcttatctcttggcgcggatattggcaggagcttattgaaactcttgtatgggctcacgaacgaacacctttggctaatttagtccggtggaaagacaaacctgtagctctttctattgtccaagcacgattagttggattagttcacttttccgtgggttatattttcacttatgcggccttcttaattgcttcaacatcaggtaagtttggctaa   [2205]
Welwitschia          atggcatcaagatttccaaaattcagccaaggtttggcccaggatccgactactcgtcgtatttggtttggtattgcaactgcacatgactttgagagtcatgatgatattactgaagaacgcttgtatcagcaaatctttgcttcccactttggtcaattagcaataatctttctgtggacttctgggaatttgttccatgtagcttggcaaggcaattttgaaaattgggtaaatgaccccttacatataagacctattgctcatgctatttgggatcctcattttggtcaaccagcaatagaagtttttactcgaggaggtgcttctggtcctgtaaatattgcttactcgggtgtttatcaatggtggtatacaattggtttacgtaccaacgaagatctttatattggagctctttttttaatgtttctttctgctttatttttaatagcaggtagattacatctacagccgaaaagaaagccgagtgtttcttggttcaaaaatgctgaatcacgtctaaatcatcatttgtcagggctctttggagttagttctttagcttggacaggccatttagtccatgtggctcttccagagtccagaggagtacacgtgagatggtctaattttttgaatgttttaccgtatcctcaagggttagaacctctttttacaggtcaatggaatttatattctcaaaatcctgattctagtagtcacttatttggtacttctcaaggggctggaactgctattctaactcttctcggcggatttcacccgcaaactcaaagtttatggctgactgatatagctcatcatcatttggctattgcagtggtctttttcgttgctggtcatatgtatagaactaattttgggattggacatagtataaaagatattttagaggcccatattcctccgggacgtttattgggacgcgggcataagagtctttataacacaataaataattctcttcatttccaattaggtcttgctttagcttctttaggagtggttacttccttggtggctcaacacatgtattctttacccgcctatgcatttatagcacaagactttactacccaagctgcgttatatactcaccatcaatatattgccgggttcataatgacgggggcttttgctcatggagctatcttctttattagagattataatccggagcaaaatagggataatgttttggcaaggatgctagaacataaagaagcgataatatctcatctaagttgggctagtttatttctaggtttccataccttaggactctatgttcataacgatgttatgctagcttttggtactccagaaaaacaaatattgattgaacctatatttgctcaatggatacaatctgctcatgggaaatctttatatggatttgatgtacttttgtcttcaacaaaagggccggctttcgatgctggcaaaagtttatggttacctggttggttgaaggctattaatgataataagaattcactattcttgccgattggtccaggagactttttagttcatcatgctattgctttaggtttgcatacaactacattaattttagtgaaaggtgctttagatgcacgtggttctaagctaatgcccgataaaaaagattttggttatagttttccttgtgatggtccggggcgaggtggtacttgtgatatttcagcttgggatgccttttatttagctgttttctggatgttgaatactattggatgggttactttctattggcattggaagcatatcactttatggcaaggtaatgtagctcaatttaatgagtcttccacgtatttaatgggatggttaagagattatctctggctaaattcttcccaacttattaatgggtataacccttttggtatgaatagtttgtctgtttgggcttggatgtttttatttgggcatcttgtttgggctactggatttatgtttcttatctcttggcgtggatattggcaggaacttattgaaactcttgcatgggcccacgagcgaacacctttagcaaacttagttcgatggaaagacaaacctgtagctctttccatcgtccaagcacgcttagttggattagctcacttttctgtgggttatgtattcacctatgcagccttcttgattgcttcaacatcaggtaaatttggttaa   [2205]
Cycas                atggcatcaagatttccgaaattcagccaaggcttagcccaggacccaactactcgtcgtatttggtttggtattgctaccgcacatgacttcgagagtcatgatgatattactgaagaacgcctttatcagaagatttttgcttctcactttggtcagttagcaataatctttctgtggacctctggtaatttattccacgtggcttggcaaggcaatttcgaagcatgggtacgcgaccccttacatgtaagacctattgctcatgcaatttgggatcttcattttggtcaaccggctgtagaagccttcacccgaggaggtgctcccggcccggttaatattgctcattctggtgtttatcagtggtggtatacaattggcttgcgcactaatgaagatctttatactggagctcttttcttgctatttctttctgccatctctctaatagcgggtaggtttcatttacaacctaaatggaagccaagtgtttcatggttcaaaaatgctgaatctcgtctcgatcatcatttgtcaggactctttggagtaagttctttggcttggacagggcatttggttcatgtcgctattcctgaatcaaggggggagcacgtcagatgggataatttcttagatgtattaccgtatccccggggtctaggaccgctttttacaggtcagtggaatctttatgctcaaaatcctgattccagtagtcacttatttggtacctctcaaggagcgggaactgctattttaactcttctcggaggattccatccgcaaacccaaagtttatggctgactgatatcgctcatcatcatttagctattgcatttgtttttttcattgctggtcatatgtatagaactaactttgggatcgggcatagtataaaggatattttagaagcacatattcctccaggaggcctattggggcgtggacataagggtctttataacacaatcaacaattctcttcactttcaattaggtcttgctctagcctctttgggagtcatcacttccttggtagctcaacacatgtattctttacctgcttatgcattcatagcacaagactttactacccaagctgcgttatatactcatcatcaatacattgccgggttcattatgacaggggcctttgctcatggagctatattcttcattagggattacaatccggaacagaatagggataatgtattggcaagaatgttggagcataaggaggctataatatctcatctgagttgggctagtttattcctaggtttccataccctgggactctatgttcataacgatgttatgcttgcttttggtactccagaaaaacaaatcttgatcgagcccatatttgctcaatggatacaatctgctcatggtaaggccttgtatgggtttgatgtacttttatcttcaacaaatagtccagcattcaacgctggtcaaagcatatggttacctggttggttgaatgctattaatgataatagtaattcactattcttaacaatcggtcctggggactttttggttcatcatgctattgctctggggttgcatacaactacgttgatcttagtaaaaggtgctttagatgcgcgtggttctaagctaatgccagataagaaagatttcggttatagtttcccttgcgatggcccgggacgaggcggcacttgtgatatttcggcctgggatgctttttatttggcagttttttggatgttgaataccattggatgggttactttctattggcattggaagcatatcactttatggcagggtaatgtagcgcaatttaatgagtcttccacttatttaatgggatggttaagagattatctctggttgaactcttcacaacttattaatggatacaatccttttggtatgaacagtttatctgtctgggcgtggatgttcttatttgggcatcttgtttgggctactggatttatgtttctgatctcctggcgtggatattggcaggaactgatcgaaaccctagcatgggctcatgaacgcacacccttggctaattcagttcgatggagggataagccagtagctctttccattgtccaagcacgattagttggattagctcacttttccgtaggttatatattcacttatgcagctttcttaatcgcctctacatcaggcaaattcggttaa   [2205]
Ginkgo               atggcatcaagatttccaaagttcagccaaggcttagcccaggacccaactactcgtcgtatttggtttggtattgctaccgcacatgacttcgagagtcatgatgatattactgaagaacgcctttatcagaagatttttgcttctcattttggtcagttagcaataatttttctgtggacctctggtaatttgtttcacgtagcttggcaaggcaatttcgaaacatgggtacacgaccctttacacgtaagacctattgctcatgcaatttgggatcctcatttcggtcaaccggctgtagaagccttcacccgaggaggtgcttccggtccggttaatattgcttattccggcgtttatcaatggtggtatacaattggcttgcgcaccaatgaagatctttatactggagctcttttcttgttatttctttctgccatttttctagtagcaggtcgcttacatttacaacctagatggaaaccgagtgtttcatggttcaaaaatgctgaatctcgtctcaatcatcatttgtcaggactctttggagtaagttctttggcttggacgggacatttagttcatgtcgctattcctgaatcaaggggggagcacgtcagatgggataatttctcaaatgtattaccgtatccccaaggtctaggaccgtttcttacaggtcagtggaatctttatgctcaaaatcctgattctagtagtcacttattcggtacttctcaaggggcgggaactgctattctaactcttctcggaggattccatccacaaactcgaagtttatggctgactgatatcgctcatcatcatttagctattgcatttgtttttttcatcgctggtcatatgtatagaactaatttcgggattgggcacagtataaaagatattttagaagtacatattcctccaggaggcctattaggacgcggacataagggtctttataacacaatcaataattctcttcacttccaactaggtcttgctctagcttctttgggggttatcacttccttggtagctcaacacatgtattctttacctgcttatgcattcatagcacaagacttcactacccaagctgcactatatactcatcatcaatacattgccgggttcattatgacaggggcctttgctcatggagctatattcttcattagggattataatccagaacaaaataaggacaatgtattggcgagaatgttagagcataaggaagctataatatctcatctgagttgggctagtttattcctaggtttccataccttgggactttatgtccataacgatgttatgcttgcttttggtactccagaaaaacaaatattgatcgagcccatatttgctcagtggatacaatctgctcatggtaaggccttatatggttttgatgtactcttatcttcaacaaatggtccggcattcaatgctggtcaaagcatatggttacctggttggttgaatgctattaatgataatagcaattcactattcctaacaattggtcctggagactttttggttcatcatgctattgctttaggtttgcatacaactacgttgatcttagtaaaaggtgctttagatgcgcgtggttctaagctaatgccagataagaaagattttggttatagtttcccctgcgatggtccaggacgaggcggtacttgtgatatttcggcctgggatgctttttacttggcagttttttggatgttgaataccattggatgggttactttctactggcattggaagcatatcaccttatggcagggtaatgtagcgcaatttaatgagtcttccacttatttaatgggatggtcaagagattatctctggttaaactcctcacaacttattaatggatacaatcctttcggtatgaacagtttatctgtctgggcgtggatgttcttattcgggcatcttgtttgggctactggatttatgtttctgatttcctggcgtggatattggcaagaactgatagaaactctagcatgggcccacgagcgcacacctttggctaatttagttcgatggagagacaagccagtagctctttccatcgttcaagcacgattagttggattagctcatttttccgtaggttatatattcacttatgcagctttcttaatcgcctctacatcaggcaaatttggt---   [2202]
Angiopteris          atggcatcaagatttccaaagttcagccagggcctatctcaagacccaactactcgtcgtatttggtttggtattgctaccgcacatgacttcgagagtcatgatgatatgactgaagaacgtctttatcagaagatttttgcttcgcacttcggtcaattagccgttatattcctttggacttctgggaatttatttcatgtggcttggcaaggtaatttcgaagcatggggacaagatcctttacatgtgaggcctattgctcatgcaatctgggatcctcattttggtcaaccagctgtagaagcttatactcgaggaggagcttcaggtcccgttaatattgcttattccggtgtgtatcaatggtggtataccatcggtctacgtacgaatcaagatctttatactggagctttattcttattagctctttctgctttgtttttgatagcaggttggttacatttacaacctaaatggaaaccaggtctttcttggttcaaaaatgctgaatctcgtcttaatcatcatttgtcgggactttttggagtaagttctttagcttggaccggacatttggttcatgttgctattcccgaatcgagaggagagcatgtaagatgggataatcttttaactgcattaccacatccccaagggttaggaccgtttctttcgggtcaatggagtgtttatgcacaaaatcctgattcaactaatcacttatttggtacttctcaaggagcgggtactggtatcctaacctttctaggaggatttcatccacaaactcagagtttgtggctaactgatattgctcatcatcatttagctattgcagttgtgttcattatcgctggtcacatgtatcgaactaattttggtattggacatagcataaaagaaattttggaagctcatactcctccaggaggtaggttgggacgtggacataaaggactttatgatacaattaataactctcttcacttccaattaggtcttgcgctagctgctttaggagtaattacctccctggtagctcaacatatgtactctctacctgcttatgcgtttatagcacaagatttcactacccaagctgcattgtatactcatcatcaatacattgctgggtttattatgacaggtgcttttgcccatggcgccatattctttattagagattataacccggaacaaaatagagataatgtattggcaagaatgttagaacataaagaagcaataatatctcatttaagctgggctagtctatttctaggttttcatacattaggactttatgttcataacgatgttatgttagcttttggtaccccggagaaacaaatattgattgagcctgtattcgctcaatggatacaatctactcacggtaaggctttatatggtttcgacgtacttttatcctcagccgatagtccagcattcactgctggtcagagcttatggttacccgggtggctggatgctataaacaataatagcaattcattattcctaacaattggacccggagactttttagttcatcatgctattgctttaggtttacatactactacatcaattccagttaaaggtgctttagatgcacgtggttctaaattaatgccagataaaaaagaatttggttatagttttccttgcgatggtccggggagaggtggtacttgcgatatctcagcatgggatgccttttatttatctgtcttttggatgttaaacacgataggttgggtcactttctattggcattggaagcatataactctatggcaaggaaacgtggcgcaatttgatgagtcttctacttatttaatgggatggttgagagattacttatggttaaactcttcacagcttattaatgggtataatccttttggtatgaacagtttgtctgtctgggcatggatgttcttatttggtcatcttgtctgggccattggatttatgtttcttatatcctggcgtggctattggcaagagcttattgagaccctagcatgggcgcatgaacgtacacctttagctaatttagtacgttggaaggataaaccagtagctctttctatcgtccaagcacgattagtaggattagctcatttctccgtaggttatatttttacgtatgcagcgtttttaatcgcttccacatcagggaaattcggataa   [2205]
Adiantum             atggtatcaagatttccaaagttcagccagggtctatcccaggacccaactactcgtcgtatctggtttggcatagccactgcgcatgattttgaaagtcatgacgatactaccgaagaacgtctctatcaaaaaatatttgcatctcactttggtcagttagctattatttttctatggacctctgggaatttgttccacgtagcttggcagggcaactttgaaacatgggtacaggacccattacatgtcaggccgattgcccatgccatttgggatcctcattttggtcaaccggcggtcgaagcctatacccggggggggtccgcgggcccggtcaatattgcctattccggcgtatatcagtggtggtacactattggtttacgcaataacgaagatctctacaccggagccatttttctgctagctgttgctgctttgttcctactagctagctggttacacctccaacccaaatggaaaccaagcatctcctggttcaaaaatgctgaatctcgtcttaatcatcacctatcaggattatttggagtgagttccctagcttggacaggccacttgattcatgtagctattcccgaagcaaggggcgggcatgtcagatggaacgatttattgactactgccccgcatccccaggggttgggaccttttttttcgggtcaatggagcgtttactcgcaaaatcctgactctaacacccatttgttcaatagcaaccaaggagcaggaacagctattctaacttttctggggggattccatccacaaactcaaagtttgtggctaactgatatggctcatcaccacctagcaatagccgtcgtgtttataattgccggccatatgtacagaactaactttggtattggacacagcatgaaagaaattttggatgctcacattcccccgggaggtaagctgggacgtggacaccggggactttatgatacggtgaataattctctccacttccaattaggacttgctttagctgctttgggagtcatcacctcccttgttgcacaacatatgtattccttacccgcctatgcttttctagcgcaggattatacgacccaagcagcactatatactcaccaccaatacattgccgggtttatcatggcaggagcttttgcacatggagccatcttctttcttagagattatgatcccgagcagaatagagataatgtgttggcaagaatgttagagcacaaagaagcaattatatctcacctaagttgggctagtttatttctgggttttcatacgttaggtctttatgttcataacgatgtaatgctagccttcgggactccggaaaaacagattcttattgaacccgtatttgctcagtggattcaatctgctcatggtaaagtttcatacggttttgacgtgcttctatcttcagtagatagtccggcaagtaatgctggtcggggcttgtggttacctggctggttagacgctgttaacagtagcaataattcgttatttttaacgattggtcccggggattttctcgttcaccacgccattgctttaggtttacacaccactacactaattttggtgaaaggtgctttagatgcacgcgggtccaagttgatgccggataagaaagaatttggttatagttttccttgcgatggccccggccgagggggaacttgcgacatttctgcctgggatgctttctacttagctgtcttttggatgctgaacacaattggatgggttaccttctattggcactggaaacacatcactttatggcagggcaatgctgctcaattcaacgaatcttctacgtatctaatgggatggctaagagattatttatggctaaattcctcgcagcttattaatggctataacccctttggtatgaacagcttatctgtgtgggcatggatgtttttgtttgggcatctcgtgtgggctaccgggtttatgtttttgatttcgtggcgcggttactggcaagaactcatcgaaactttagcttgggctcatgaaagaacgcctcttgcaaatatgatacggtggaaagataaaccggttgccctttctatcgttcaagcgcgactggttggattagcgcacttctccgtgggttatatatttacctacgcagctttcttgatagcatctacatcaggtaaatttggctag   [2205]
Alsophila            acggcatcaagatttccaaagttcagccagggtctatcccaagacccaactactcgtcgtatctggttcggtatagccactgcgcatgactttgagagtcatgacgatactaccgaggagcgtctctatcaaaaaatatttgcttctcattccggtcaattagctataatttttctctggacctctgggaatttattccatgtggctcggcagggtaacttcgaggcatgggtgagggacccattacatgtgagaccaattgctcatgcaatttgggatcctcatttcggtcagccagctgtcgaagcttatactcgggggggggctccgggtccagtgaatattgcttattctggtgtatatcaatggtggtacaccattggtttacgtaacaaccaagatctctatactggagctatctttttgctagccgtttccgcttcgttcttattggctggctggttacacctacaaccgaaatggaaaccgggcatttcttggttcaaaaatgctgaatctcggctcaaccaccatctttcaggactcttcggagtgagttctttagcttggacaggacatttgatccatgtagccatccccgaatctaggggtggacatgtgagatgggataatctattaaccgcaaccccccatcctcaaggcttgggaccctttttctcgggtcagtggagtgtttacgcacaggatcctgactctagtaaccacttgtttaatagtgcccaaggagcaggaacggctatttcaacttttctggggggatttcatccacaaactcaaagtttatggctaactgatattgctcatcatcatttggcaattgcagctgtgtttattattgctggtcacacgtacaggactaactctggtattggacatagtatgaaagagattttggaggctcatattcctccaggcggcaggttggggcgcggacacaagggactttatgatacggtcaataactccctccattttcaactaggactcgctttagccgctttaggagtcaccacttccctagttgcgcaacatatgtattccttacctgcttatgcttttatagcgcaagattatacgacccaagccgcactatacacccatcaccaatatattgccgggtttattatgacaggagcctttgcacatggggctatattctttattagagattacgatccggtacaaaataaggataacgtcttagcaagaatgttggaacataaagaagcaataatagcccatttaagttgggctagtttattcctagggttccacactctaggtctttacgttcataacgatgtaatgctagccttcggaactccggagaagcagattcttattgaacctgtatttgctcaatggatccaatctgctcacggtaaagctttgtatggtttcgacgtacttctatcctcaacagatagtccagcaattaatgccggtcggggattatggttacccggttggttggatgctgttaataacaatagtaactcattatttctaacgattggacccggagattttctagttcaccatgctattgctttgggtctacacacaactacactgattttagtgaaaggtgcgttagacgcgcgagggtccaagttgatgccagataagaaagaatttggttacagtttcccttgcgacggtccaggtagaggtggtacctgcgacatttcagcttgggacgccttttatttagcagttttctggatgctgaacaccattggatgggtcactttctattggcactggaaacatatcaccctgtggcaaggtaatgttgctcaatttaatgaatcctctacttatttgatgggatggttgagggattacttacggttgaactcttcgcaacttattaatggctacaatccattcggtatgaacagtttatctgtatgggcatggatgttcttatttggacatctggtgtgggccactggatttatgtttctcatttcctggcgtggctactggcaagaactcattgaaactctagcttgggcccacgagcgtacacccttggcaaatgtgatacgttggaaagataaaccagttgctctttctattgttcaagcacgattagtgggactagcccacttctctgtaggttacatatttacctacgcagcttttctaatagcatctacatcaggtaaatttggataa   [2205]
Psilotum             atggcaccaagatttccgaaattcagccagggtctagctcaagacccaactactcgtcgtatttggttcggtattgctacagcacatgattttgagagtcatgatgatattaccgaagagcgtctttaccagaagatttttgcctctcactttggacagttaactgtaatatttctatggacctctggtaacttattccatgtagcttggcaaggtaattttgaagcatgggtacaagatcccttgcatgtgagacctattgcccatgccatatgggaccctcattttggtcaaccagctgtagaagcttacactagaggcggtgcttcaggtccagttaatattgcttactccggcgtttatcaatggtggtacactattggtttacgtaccaatcaagatctttataccggagctattttcctgttagccctttctgctttgtttttaatagcgggttggttacatttgcaacccggatggaaacctggtctttcttggttcaagaatgctgaatctcgtctaaatcatcatttatcaggactttttggagtaagttccttagcttgggcaggacatttggtccatgttgctattcccgaatcaagaggcgaacatgtaagatggcagaatctattaactgcattaccgcatcctcgaggtttagaaccattcttttcgggtcaatggagtatttatgcgcagaatcccgattctaccaatcacttttttggtaccactcagggagccggtactgctattctaactttcctgggaggatttcatccacaaactcagagtttatggttaactgatattgcgcatcatcatttagctattgcagttgtttttattattgctggtcacatgtatagaaccaactttggaattggacatagtataaaagagattctagaagcacatactcctccgggaggtagattggggcgcggacataaaggactttatgatacaattaacaattctcttcacttccaattaggtcttgctttagctgctttgggagtaataacttctctggtagctcaacacatgtattccttacctgcttatgcatatatagcacaagatttcactactcaagctgccttgtatactcatcaccaatatattgctgggtttcttatgacaggtgcttttgctcatggggctatctttttcataagagattataatccagaacaaaataaggataatgtattggctagaatgctggagcataaagaagctataatatctcatttgagttgggctagtttatttctaggttttcataccttggggctttatgttcacaatgatgctatgttagctttcggtactccggagaaacagattctcatagagcctgtatttgctcaatggatacaagccacccatggaaaggctttatatggttttgatgtacttttatcttcagccaatagtccagcgttcaatgcgggtcaaagcctatggttacccggttggttagatgctattaataataatagcaactccttgttcttaacaataggtcccggagatttcttagttcaccacgctattgctttaggtttacatacaactacattaattctagtaaaaggcgcattagatgcgcgcggatctaaattgatgccagataaaaaggaatttggttatagttttccttgtgatggtccaggaagaggtggtacttgtgatatttcggcatgggatgctttttatctagcagtattttggatgctaaatactattggatgggttacattctattggcattggaaacatatcactctgtggcaaggaaatgtagctcaattcaatgaatcttctacttatttaatgggatggttgagggattatttatggttgaattcctcgcaactcattaatggatacaatccttttggtatgaacagtttatccgtttgggcatggatgttcctatttggacatcttgtttgggctattggatttatgtttcttatttcctggcgtgggtattggcaagagctaattgaaactctagcatgggctcatgaacgcacacctctagccaatctagtacgttggaaagataaacccgtagctctctccattgttcaagcacgtttagtgggattagcccatttctctgtcggttacatattcacttatgcagctttcttaattgcttcaacatctggtaaatttggctaa   [2205]
Equisetum            atggcatcaagatttccaaagttcagccagggcctagctcaagacccgactactcgtcgtatttggtttggtattgctaccgcacatgatttcgagagtcatgatgatatgactgaagaacgtctttatcaaaagatatttgcttctcatttcggtcaaatagcaattatatttctatggacctccggtaatttatttcatgtagcttggcagggtaattttgaagcatgggtacaagatcccctacacgtaagacctattgctcatgcaatttgggatcctcattttggtcaacctgctgttgaagcatatactcggggtggtgcttcggggcctgttaatattgcttattctggtgtttaccagtggtggtacaccattggtttacgtactaatgacgatctttatacgggagccttgtttttaataatactatcagctctatttctgttcgcaggttggttacatttgcaacctaaatggaaacctggtctttcatggttcaaaaatgcggaatctcgtcttaatcatcatttagcaggattatttggagtaagctctttagcttggacaggacatttggttcatgtggctattcctgaagcgagaggacagcatgtcagatggaataattttctgaatgttttgcctcaccctcaaggcctgggacctttcttttccggtcaatggagtatttatgcacaaaacgctgattctaacaatcatttgtttggtacatcacaaggagcaggtactgcaatattaacctttattggaggatttcatccgcaaactcaaagtttatggttaagtgatatggctcatcaccatttagctattgcggttgtttttattgttgctgggcatatgtatcgaactaattttggtatcgggcacagtatgagagaaattctggaagctcatgttcctccaactggtaaattaggacgaggtcataagggcctttacgatacaattaataattctcttcattttcaattaggtcttgctttagcagctctaggagttattacttccttagtagctcaacatatgtattccatacctgcatatgcttttatagctcaagattatactacacaagccgcattgtacactcatcatcagtacattgctggttttattatgaccggtgcttttgctcacggagctatttttttcatacgagattataatccggaacagaataaagataacgtattggctcggatgttagaacataaagaagctatcatttctcatttgagttgggctagtttatttctaggtttccatactttgggtctttatgttcacaatgatgttatgttagcttttggtacaccggaaaaacaaattttgatcgaacccgtattcgctcaatggatacaagctactcacggcaaatctttatatggttttgatgtccttttatcttcatcaacaagtccagcttttaatgctgggcaaagtttatggttacctggttggttagatgctattaataatgagagtaattccttgtttctaacaataggtcctggagattttttagtacatcatgctattgcattaggtttacatacaaccacattaattttagtcaaaggggctttagatgcacgtggctcaaaactaatgcccgataaaaaagaatttggttatagctttccttgtgacggtcctggacgaggaggtacttgtgatatttcagcttgggatgcgttttacctagcagttttttggatgttaaataccattggttgggttactttctattggcattggaaacatattactttatggcaaggaaatgtagcacaattcaatgaatcttctacttatttaatgggatggctaagagattatctttggttaaactcttcacaacttattaatggttataacccatttggtatgaacagtctatctgtgtgggcatggatgtttttgttcggtcatcttgtttgggctactggattcatgttcctaatttcctggcgtgggtattggcaagaacttattgaaactttggcttgggcccatgaacgtactcctctagctaatcttgtacgttggaaagataaacctgttgctctttcaattgtgcaagcccgattagtaggcttagttcatttttcggtaggctatatattcacctatgcagctttcttaattgcttcaacatcaggaaaatttggctaa   [2205]
Isoetes              acggcatcaagatttccgaaattcagccggggcctatcccaagacccaactactcgtcgtatttggttcggtattgctaccgcacatgacttcgagagccatgatgatattactgaagagcgtctttaccaaaaaatttttgcttctcactttggtcagttagcaataatcttcttgtggacctccggtaatttattccatgtagcttggcaaggtaatttcgaagcatgggtacaagatcctttacatacaagacctattgctcatacaatatgggaccctcatttcggtcaaccagctgtagaagcgtttactcgaggaggggctccaggctcagtaaatattgcttattccggcgtttatcaatggtggtacacgattggcttgcgtactaatcaggatctttatactggagctctctttttgctaattctctctgctctttttttgatagcgggttggttgcatttacaacctaaatggaaaccaagtgtctcgtggttcaaaaatgctgaatctcgtctcaatcatcatttgtcaggactctttggagtaagttctttggcttggacggggcatctagttcatgttgccattcccgaatcaagaggtgagcacgtaagatgggataatttactgaccgcattaccacaccctcaaggtttagggcctctcttcgtggggcagtggagcgtttatgctcaaaatgctgattctggtagtcatttatttggtacttcccaaggagcaggtactgctattctaaccttccttggaggatttcatccgcaaactcaaagtttatggttgactgatattgctcatcatcatttagctattgcctttgttttcctcgtagccggtcatatgtacagaactaactttggagttgggcatagtataaaggagattctagaagtacatactcctccgagaggccgattgggacgtggacataagggcctttacgacacaatcaataattctctccactttcaattaggtcttgctttagcttctctgggagttattacttctttagtggctcagcatatgtattccttacctgcttatgcattcatagcacaagacttcactactcaagctgcattatatactcatcatcagtacattgctgggtttattatgacgggtgcgtttgctcatggagccatattctttattagggattacaatccggaacagaataagggtaatgtattggcgagaatgttggaacataaagaagctatcatatctcatctaagttgggctagtttattcctgggttttcataccttgggactctatgtccataacgatgttatgcttgcttttggtactccggagaaacaaatcttgattgaacccgtattcgctcaatggatccaatccacccatggcaaagctttatatggttttgatgtactcctatcctcggcaaatagtccagcgtttaatgctggtcaaagcatctggttacccggttggttggatgctattaataataatagtaactcgctatttctaaccataggtcccggagattttttggttcatcatgccattgctttgggtttacacacaaccacgttgatcctagtaaaaggtgctttagatgcacgtggctccaagctaatgccagacaaaaaagaatttggttatagttttccatgcgatggtccgggacgaggtgggacttgtgatatttcagcttgggatgctttttatttggcagtcttttggatgttaaatactattggatgggttacattctattggcattggaagcatattaccttatggcagggaaatgtagctcaattcaacgaatcttctacttatttaatgggatggttaagagattacttgtggttaaattcctcgcaacttattaatggatacaatccatttggtatgaacagtttatccgtttgggcatggatgttcctatttgggcatctcgtttgggctactggattcatgtttcttatctcttggcgtggatactggcaggaacttattgagactctagcatgggctcatgaacgtacacctctagctaatttggtgcgctggagggataagccagtggctctttctattgttcaagcaagattagttggattagctcatttttctgtgggttatatatttacttatgcggctttcctaattgcttctacatcaggcaaatttggctag   [2205]
Selaginella.uncin    atggcattaagatccccaaaatccagccggggcctgtcccaggacccaaccactcgtcgtatctggttcggtatcgctaccgcgcatgacttcgagagtcatgatggcatgactgaggagcgtctctatcagaacatttttgcttcccacctcggccagttggcaataatcttcctgtggacttcgggcaacttattccacgtggcttggcagggtaattccgaggcacggattaaggatcccttgcatgtgagacctattgcccatgcgatatgggacccccattttgggcaaccagctgtggaagcgttcgctcggggtggaggcctgggcccggttaatattgcttatcccggtgtctaccaacggtggtacacaatcggtatgcgtaccgatcaagatctttatactggagctttttctttgctaatcgtctccactctttttctggtggcgggttggctgcatctggagcctaagtgggctccaagtatatcgtggttcaagaacgctgaatctcgtcttaatcatcacttgtcaggactcttcggagtaagctctttggctcgggcagggcatttggttcacgttgccattcccgaatcgagaggtggacatgtcaggtggggcaatttgctaagcgcgtcaccgcacccgcaaggcctagggcctctttccgccggtcagtggggtgtctatgctcgagatgttgattccagtagccacttattcaatacttctcagggggcaggcaccgctattcccacttttactgggggattccatccacagacccagagtccatggctgaccgatatcgcccatcatcacttagccattgcagttgtttttatcattgctggtcacacgtatagaactaacttcgggattggacacagcatagggggggccctggaggcacatattccccctggaggacggctcgggcgtggtcatcaaggactttatgacacgatcaataattctctccactttcaattgggtcttgctttagcttccctgggagtcgttacctccctggtggctcagcacatgtattctctacccgcttatgcgttcatagcgcaagacttcactactcaagctgcgttatatactcatcatcagtatatagctgggttcatcatgacgggcgcgtttgcccacggagccatctttttgactagggattacagcccggaacgcgggaggggtaatgtattggcaagagtgttggaacacaaagaagctattatatctcacttgagctgggctagtttattcctgggtttccataccttggggctctacgttcacaacgatgttatgctcgctttcggcaccccggagaaacagatcttgattgaacccgtattcgcccagtggatccaatcggcccatggcaaagcctcatatggttttgacgtactcctatcttcaccaaacgaccctgcgtttaatgctggccgaagcatatggttgcctggtcggttggatgccatcgataataatagtaattcactattcttaaccataggtcccggggattttccggttcatcacgccatcgcttcaggcttgcacacaaccacgttgatcctaagcaaaggtgctttggatgcacgcggctccaagctgatgccggacaagaaagaatttggttacggtttcccttgcgatggtcccggacggggtgggacttgtgatatctcagcctgggatgccttttatccggcggtattttggatgttgaatactattggatgggtcacgctccactggcattggaagcatattacgctatggcaaggaaatgtggctcaacttgatgagtcttctacttacctgatgggatggtcgagagattactcgtggctaaattcctcgcaacttatcaatggatacaatcccttcggcacgaacagtctatccgtctgggcatggatgttttcattcggacacctcgtttgggctactggatttatgtttctcatccctcggcgtggatactggcaagagctcatagagactttagcacgggctcatgaacggacgcccctagctaatttggtacgttggggagataagccggtagctctttccatcgtacaagcaagattggttggattagcccacttctctgtaggttatatatttacctatgcagcctttccgattccttccacggcgggcaagtttggctag   [2205]
Selaginella.moell    acggcattaagattcccgaaattcagccggggactggcccaggacccaacaactcgtcgtatttggtccggtatcgctaccgcgcatgacttcgagagccacgatggaatgactgagaagcgtctctaccagacactttttgcttcccacttcggccagttggcaatcatattcctgtggacctcgggcaacttattccacgtagcttggcagggtaattctgaggcatggattcaggatccattgcatgtcagacctattgctcatgcaatatgggacccccattttgggcaaccagctgtggaagcatccgctcggggcggggcacagggccccgttaatattgcttattccggtgtttaccagtggtggtacacaataggtctgcgtaccaatcaagatatttatactggagctttttatctgctaaccgtctccattctctttctggtggcaggttggttgcatttacagcctcggtgggaaccaagtatatcgtggttcaagaacgctgaatctcgtcttaatcatcacctatcaggactcttcggagtaagttctttggcttgggcggggcatttagttcacgttgccattcccgaatcgaggggggggcacgtcaggtggggcaatttgctgagcgcgctaccgcacccgcaaggcctggggcctcttctcgccggtcagtggggtgtttatgcccgagatgttgattccagtagccacttattcaatacttctaaaggggcaggcaccgccattccaacttttattgggggattccatccacagactcaaagcctgtggttgaccgatatcgcccatcatcatttagccattgcagttgttcctaccattgccggtcatatgtatagaactaactctgggattggacacagcatgaggggagtcctggaggcacatactcctcctggtggccgacttgggcgtggtcatcaaggactttatgacacgatcaataatcctctccactttcaatcgggtcttgcttcagcctccctgggagtcgttacttccccagtagctcaacacatgtattctttacccgcctatgcattcttggcgcaagacttcactactcaagctgcatcatacactcatcatcagtatattgctgggttcataatgacgggtgcatttgcccacggagccatcctttctattagggattatagcccggaacgagggagggtaaatgtattggcaagaatgctggaacacaaagaagctactatatctcacttgagttgggctagttcatttctgggtttccatacctcgggactttatgtccacaacgatgttatgcccgctcccggcaccccggagaaacagatcttgatcgaacccgtattcgcccagtggatccaatcggcccatggcaaagcctcatatggttttgacgtactcccatcttcaccaaatgaccccgcgtttagtgctggccgaagcctatggttacccggttggttggatgccatcgataataatagtaattcattattcttgaccataggtcccggggattttctggttcatcacgccatcgcttcaggcttgcacacaaccacgttgatcccgagcaaaggtgctttggatgcacgcggctccaagctcatgccggataagaaagaatttggtcatagtttcccttgcgatggtccaggacgaggtgggactcgtgatatctcagcctgggatgcctttcacctggcagtatttcggatgtcgaatactattggacgggttacgtcctactggcactggaagcatattacgctacggcaaggaaatgtagctcaatccgatgagtcttctacttacttgacgggacggtcaagagattacttgtggtcaaattcatcgcaacctatcaatggatacaatcctttcggcacaaacagtctatccgtctgggcatggatgttttcattcggacacctcgtttgggctactggattcatgtttctcatctcttggcgcggatactggcaagagctcatagagactttagcacgggctcatgaacggacgcccctggctaatttggtacgttggggggataagccggtagctctttctatcgtacaagcaagattggttggattagctcactcccccgtaggttatatatttacttatgcagcccttctgattccttccacggcgggcaagtctggccag   [2205]
Huperzia             atggcatccagatttccaaggttcagccagggcctatctcaagacccaactactcgtcgtatttggtttggtatcgctaccgcacatgacttcgaaagccatgataatattactgaagaacgtctctaccaaaagatttttgcttctcactttggtcagttagccataatcttcctgtggacttccggtaatttatttcacgtagcttggcaaggtaattttgaagcatggatacaagatcctttgcatgtaagacctattgctcatgcaatatgggaccctcattttggtcaaccagctatagaagcgtttactcgaggaggggcctctggtccagttaatattgcttatcccggtgtttatcaatggtggtacacaatcggattgcgtaccaatcaagatctttatactggagctctttctttactaattctttccgctatttttctaatagcaggttggttgcatctacaacctaagtggaaaccaagtgtttcatggttcaaaaatgctgaatctcgtcttaatcatcatttgtcgggacttttcggagtaagctctttggcctggacagggcatttggttcatgtcgctattcctgaatcaagaggtgaacacgtaagatgggataatctactaactgcattaccacacccccagggtctagggcctttttttgcgggtcagtggagtgtttatgcccaaaacgctgattcaagtagtcacttatttggtacttctcaaggagcaggtactgctattctaacttttcttgggggatttcacccacagacccaaagtttatggctgactgatattgctcatcatcacttagcaattgcagttgtttttatcattgctggtcatatgtatagaactaactttgggattgggcatagtatgaaggaaatcctagaagcacatactcctccggggggccgattaggacgtggtcacaagggcctttatgatacaattaataattctcttcactttcaattgggtcttgctttagcttctctaggagttattacttctttggtagctcaacacatgtattctttacctgcttatgcatttatagcacaagactttactactcaagctgcattatatactcatcatcaatacattgctgggtttattatgacaggcgcatttgctcatggagctatctttcttatcagggattataacccagaacaaaatgaaggtaatgtattggcaagaatgttggaacacaaagaagcaatcatatctcatttaagttgggctagtttatttctagggtttcacaccttaggactctatgtgcataatgatgttatgcttgcttttggtactccagaaaaacaaatcttgattgaacctgtatctgctcaatggatccaatccgctcatggcaaggctttatatggttttgatgtactcttatcttcagcaaatagtccagcttttaatgctggtcaaagcatatggttacccggttggttggatactatcaataataatagtaattcgctattcttaactataggtcccggagattttttggttcatcatgccattgctctaggtttgcacacaaccacgttaattctagtaaaaggtgctttagacgcacgtggctccaagttaatgccagataagaaagaatttggttatagttttccttgcgatggtccgggacgaggtgggacctgtgatatttcagcctgggatgctttctattcggcagtcttctggatgttaaacactattggatgggttacactttactggcattggaaacatataaccttatggcaaggaaatgtagctcaatttaatgagtcttccacttatttaatgggatggttgagagattacctgtggttaaacccttcacaacttatcaatggatataatccatttggtatgaacagtttatccgtctgggcatggatgtttttatttggacatctcgtatgggccattggatttatgtttctcatatcttggcgtggatactggcaagaactcattgaaactctagcatgggctcatgagcgtacacctctagctaatttagtgcgctggaaggacaaaccggtagctctttctattgttcaagcaagattagttggattagctcatttttccgtaggttatattttcacttacgcggctttcctaattgcttctacatcaggcaaatttggctaa   [2205]
Physcomitrella       atggcatcaagatttccaaaattcagccggggcctatctcaagacccaactactcgtcgtatttggttcggtattgctaccgcacatgactttgaaagccatgatgatatgactgaagaacgtctttatcaaaaaattttcgcttctcactttggtcagttagcaataatttttttatggacctctggtaatttatttcatgtagcttggcaaggtaatttcgaagcatggggacaagatcctttacatgtacgaccaattgctcatgcaatttgggacccacattttggtcaaccagcagtagaagcatttactcgaggcggagcttcaggtcctgttaatatagcttattctggagtatatcaatggtggtatacaattggtttacgtacgaatcaagatctttatggcggatctatttttctattatttgtttcggctctttttttaatcgcaggttggttacatttacaaccaaaatggaaaccaagtgtttcatggtttaaaaatgccgaatctcgtcttaatcatcatttatctggtctttttggagttagttctttagcatggacaggacatttagttcatgtggctattcctgaatctagaggtgagcatgtaagatggaataatttattaacagcattaccacatcctcaaggtttaggacctttttttgcaggacaatggaatgtttatgctcaaaatcctgattcaaatagtcatttatttggtacttctgaaggagcaggtactgcaattttaacttttcttggcggatttcacccacaaacacaaagtttatggctgactgatatggctcatcaccatttagctatcgcagttatttttattatagctggtcatatgtatagaactaattttggtattggtcatagtatgaaagaaattttagaagcacacacccctccaggaggtcgtttaggccgtgggcataaaggtctttatgatacaattaataattcgcttcattttcaattaggtcttgctttagcttctttaggcgttattacttctttagtagctcagcatatgtattctttacctccatatgcatttttagcacaagattttactactcaagccgcattatatactcatcatcaatacatcgctggatttattatgacaggtgcatttgctcatggagctattttctttataagagattataatccagaacaaaataaagataatgtgttagctagaatgttagagcataaagaagcgatcatttcacatttaagttgggctagtttatttttaggcttccatactttaggactttatgttcataatgatgttatgcttgcttttggtactccagaaaaacaaattttaattgaacctgtatttgcccaatggatccaatctgctcatggtaaggctttatatggttttgatgttcttttatcatctgcagatagtccagcttttaatgctggtcaaactctatggttaccaggttggttagatgctattaataataatagcaattccttattcttaactattggccctggagatttcttagttcatcacgctattgctttaggtttacatacaactactttaattttagttaaaggtgctttagatgctcgtggttctaaattaatgccagacaaaaaagaatttggttatagtttcccttgtgacggcccaggacgaggtggtacttgtgatatttcagcttgggatgctttttatttagctgttttttggatgctaaatactattggatgggttactttttattggcattggaaacatattactttatggcaaggaaatgtagctcaatttaatgagtcttctacatatttaatgggatggttaagagattatttatggttaaactcttcacaacttattaatggatataatccttttggtatgaatagtttatctgtatgggcttggatgttcttatttggacatcttgtttgggctactgggtttatgtttctaatttcttggcgtggatattggcaagagcttattgaaactttagcttgggctcatgaacgtacacctttagctaatttagttcgttggaaagacaaaccagtagctctttctattgttcaagcacgattagttggtttagctcatttctcagttggttatatatttacttatgcagctttcttaattgcttctacatcaggtaaatttggctaa   [2205]
Tortula              atggcatcaagatttccaaaattcagccagggcctatctcaagacccaactactcgtcgtatttggtttggtattgctaccgcacatgactttgaaagtcatgatgatatgactgaagagcgtctttatcaaaaaattttcgcttcacactttggtcagctagctattatttttttatggacctctggtaacttatttcatgtagcttggcaaggtaatttcgaagcgtgggtacaagatcctttacatgtacgaccaattgctcatgcaatttgggatccacattttggtcaacccgctgtagaggcatttactcgaggcggagcatcaggtccagttaatatagcttattccggagtatatcaatggtggtatacaattggtttacgtaataatcaagatctttatactggagctctttttttattatttatttcagctctttttctaatagcgggttggttacacttacaaccaaaatggaaacccagtgtttcatggtttaaaaatgccgaatctcgtttaaatcatcacttatcggggctttttggagtaagttctttagcatggactggacatttagttcatgtggctattcctgaatctagaggtgaacatgtgcgatggaataattttctaacagctttaccacatcctcaaggtttaggaccttttttcgcaggacagtggggtatttatgctcaaaaccctgattcaaataatcatttatttggtacttctgaaggatcaggtacagcgattctaacatttcttggaggatttcacccacaaacacaaagtttgtggttaactgatatggctcatcaccatttagctattgcagttatttttattatagcgggtcatatgtatagaaccaattttggtattggtcatagtatgaaagaaattttagaaacgcatactcctccaagtggtcgtttaggtcgtggacataaaggtctttatgacacaatcaataattctcttcattttcaactaggtcttgctttagcttctttaggagttattacttctttagtagctcaacacatgtattctttacctccttatgcatttctagcacaagactttactacacaagccgcattatatactcatcatcaatatattgctgggtttataatgacaggtgcttttgctcatggagctattttttttataagagattataatccagaacaaaataaagataatgttttagcaagaatgctcgagcataaagaagcaattatctcacatttaagttgggctagtttgtttttaggttttcatacattagggctttatgttcataatgatgttatgcttgcatttggtactccagaaaaacaaattttaattgaacctgtatttgctcaatggatacaatctgctcatggtaaaactttatatggctttgatgtacttttatcctcagcggatagtccagcttttaatgctggtcaaactatttggttgccaggttggttagatgctattaataataatagtaattcattatttttaactattgggcctggagattttttagttcatcatgctattgctttaggtttacatacaactacattaattttagtaaaaggtgctctggatgcacgtggttctaaattaatgccagataaaaaagaatttggttatagttttccttgtgatggcccaggtagaggtggtacttgtgatatttcagcatgggatgctttttatttagctgttttttggatgttaaatactattggatgggttactttttattggcattggaaacatattactttatggcaaggaaacgtagcgcaatttaatgaatcttctacatatttaatgggatggttaagagattacttatggttgaactcttcacaacttattaatggatataatccatttggtatgaacagtttatctgtatgggcctggatgtttttatttggacatcttgtttgggctactggatttatgtttttaatttcttggcgtggatactggcaagaacttattgaaaccttagcttgggctcatgaacgtacacctttagctaatttagttcgctggaaagacaaaccagtagcgctttctattgttcaagcacgattagttggattagctcatttttcagtaggttatatatttacttatgcagcttttttaattgcttctacatcaggtaagtttgggtaa   [2205]
Anthoceros           atggcatcaagatttccaaaattcagccagggtctatctcaagacccgactacccgtcgtatctggttcggtattgctaccgcacatgactttgagagtcatgataatattactgaagagcgtctttatcaaaagatttttgcttctcatttcggtcaattagccatcatttttttatggacctctggtaatttatttcatgtcgcttggcagggtaatttcgaggcgtgggtacaagaccctttacatgtaagaccaatcgctcatgctatttgggatccccattttggtgaaccagctgtagaagcctttactcgaggaggagctttaggtcccgttaatattgcttattctggggtctatcaatggtggtatacaattggcttgcgcaccattcaagatctttatattggagctctttttctgttattccttgctgctgtttttttaatagcgggttggttacacctacaacctaaatggaaaccaagtgtttcatggtttaagaatgctgagtctcgtcttaatcaccacttgtcaggactttttggagtaagttctttagcctgggcaggacatttaatacatgtagctattcctgaatcaaggggtgagcatgtaagatgggataatctattaaccgcattaccacatcctcaagggttaaaacctttttttgaaggtcaatggggtatttatgctgaaaatgctgattcaagtagtcatttgttcagtacttctcaaggagcaggtacagctattctaacattcattggcggattccatccacaaacccaaagtttatggttaactgatattgctcatcatcatttagctattgcagttgtttttattattgctggtcacatgtatagaaccaattttgggattgggcatagcataaaagaaattttagaaacgcatactcctccaggaggtcgtttaggtcgaggacataagggtctttatgatactatcaataattcccttcattttcaactgggtcttgctttagcttctactggagttattacctccttagtagctcaacatatgtattctttaccttcttatgcatatatagcacaagacttcaccacccaagctgcgttgtatactcatcatcaatatattgcagggtttattatgacaggcgctttcgctcatggagctatctttttcattagagactataatccagaacaaaataaagataatgttttagcgcgaatgttagagcataaagaagctattatatctcatttaagttgggctagtttatttttgggtttccataccttgggactctatgtccataatgatgttatgcttgcctttggtaccccagaaaaacaaatcttaatcgagcctgtatttgctcaatggatacaatctgcccatggtaagactctatatgggtttgatctacttctatcttcagcggatagtccagctttcaatgctggtcaaagcatatggttacctggttggttagatgctatcaataataatagtaattcactattcttaactattggtcctggtgactttttggttcaccatgctattgctttgggcttgcatacgacaacactaattttagtgaaaggtgctttggatgcacggggatccaagctaatgcctgataaaaaagaatttggttatagttttccttgtgatggtccaggaagaggtggtacttgtgatatttcagcctgggatgctttttatttagctgttttttggatgttaaacacgattggatgggttaccttttactggcattggaaacatatcaccctatggcaaggaaatgtagctcagttcaatgaatcttctacttatttgatgggatggttgagagactacctatggttaaattcttcacaacttattaatggatataacccatttggtatgaatagtttatctgtatgggcatggatgtttctatttggacatcttgtttgggctactggattcatgttccttatttcatggcgtgggtattggcaagaactcattgaaactctaacatgggctcatgagcgtacgcctttagctaatttggtacgttggagagataaaccagtagctctttctattgttcaagcacgattagttggattaacacatttctctgtaggctatatctttacttatgctgctttcttaattgcttccacatcaggtaaatttggttag   [2205]
Marchantia           atggcatcaagatttcccaaatttagccagggcctatctcaagacccaactacgcgtcgtatttggtttggtattgcgaccgcacatgactttgaaagtcatgatgatatgactgaagaacgtctttatcaaaagatttttgcgtcacattttggtcaattagcaatcatttttttatggacttctggtaatttatttcacgttgcttggcaaggtaattttgaagcatggggacaagaccctttacatgtcagaccaattgctcatgcaatttgggatccgcattttggtcaaccagctgttgaagcttttactcgaggaggagcttctggaccagttaatatagcatattctggtgtataccaatggtggtatacaattggtttacgaactaatcaagatctttataatggagctctttttttagttattctttcgtctatttccttaatagcaggttggttacatttacaacctaaatggaaacctaaagtatcctggtttaaaaatgctgaatctcgtttaaatcatcatttatcaggactttttggtgtaagctcattagcttggacaggtcatttagttcatgtggcaattccagaatcaagaggcgaacacgtaagatgggataattttttaacaaaattaccacatccggaaggactaggtccattttttgcaggacaatggaatatttacgctcaaaatgtcgattcaagtaatcatgcttttggaacatctcaaggggctggaacagctatcttaacttttattggtggatttcatccacaaacacaaagtttatggcttactgatattgctcaccatcatttagctattgcagttgtttttattatagctggtcatatgtatagaactaattttggaattggtcatagtatcaaagaaattcttgaaacccatactcctccaggaggacgtttaggtcgaggacataaaggtctttatgatactattaacaattctcttcattttcaattaggtcttgctttagcatcgttaggagttattacctccttagtagctcaacatatgtattctttacctccctatgcgtttcttgcacaagattttacaacgcaagctgcattatatactcatcatcaatatattgctggttttattatgacaggtgcttttgctcatggagctattttctttattagagattataatccggaacaaaataaagataatgtattagctagaatgttagaacataaagaagctataatatcccatttaagttgggctagtttatttctaggatttcatactttaggtctttacgttcataatgatgttatgcttgcttttggtactcctgaaaaacaaattttaattgaacctatttttgctcaatggatacaatctgctcatggtaaagctttatatggttttgatgtacttttatcatcaacaaataatccagcatttaatgctggtcaaagcatatggttacctggttggttagatgctataaataataatagtaattcacttttcttaacaattggtcctggagactttttagtacatcacgctattgctttaggtttacatactactacattaattttagtgaaaggtgctttagatgcacgaggatctaaattaatgccagataaaaaagaatttggttatagttttccttgtgatggtcctggacgaggtggtacttgtgatatttctgcttgggatgctttttatttagcagttttttggatgttaaatactattggatgggttactttttattggcattggaaacatattacattatggcaaggaaatgcagcacaatttaatgaatcttctacatatttaatgggctggttaagagattatttatggttaaattcttcacaattgattaatggatataatccttttggtatgaatagtctgtctgtttgggcatggatgtttttatttggtcatttagtttgggctactggatttatgtttctgatatcgtggcgtggatattggcaagaacttattgaaactttagcttgggctcacgaacgtactcctttagcgaatttagttcgctggaaagataaaccagtagctctttctattgttcaagcaagattagttggattagctcatttttctgtaggttatatatttacttatgctgcttttttaattgcttctacatctggtaaatttggttaa   [2205]
Chara                atggcaacgagatttcccaaatttagccagggcctatccaaagatccgactacccgtcgaatttggtatggcattgccactgcacatgattttgagagtcatgatggtattactgaggaaaaattatatcaaaaaatctttgcctctcattttggtcagttagctgttatctttttatggacatctggtaatctttttcacgtagcttggcaaggcaattttgaacaatgggtacaagaccctttacacgtacgtccaattgctcatgcaatctgggatcctcattttggacaaccagctgtagaggctttcactaggggaggagcgtcaggtccagttaatattgcatactctggagtatatcaatggtggttcactataggtatgcgtacaaatttggatttatataggggagctctcttcttgttattcttatctactttagctcttttagcaggttggttacatctacaaccgaaatggaaacctagtgtttcttggtttaagaatgcagaatctcgcctcaaccatcatttatctggtctttttggagttagttcattggcttggtctggacatttggttcatgtagctattccagaagccagaggacaacatgtaagatgggacaattttttaacttccattccgcatcctcaaggattgcaacctttttttacgggaaattggagtatctatgcacaagacccagattcaatgaaccatttatttgggacttctgaaggtgcaggcactgctatacttaccttcttgggaggctttcatccacaaactcaaagtttgtggcttacagacatagctcatcaccatcttgctattgctattttatttatagttgcaggtcatatgtaccgtacaaacttcgggattggccatagtataaaagaaatattagaagctcatacacctcctggaggaagacttggacgtggtcataatggtttatatgacaccctaaataattctcttcattttcaattaggacttgcattggcttctttaggagtgattacatccttggtagctcaacatatgtattcattgccagcatatgcttttattgcacaagattttactactcaagctgctttgtatactcatcatcagtatattgctggttttataatggtaggtgcttttgctcatggagctattttctttatacgagattacaatccagaagagaataaagagaatgttttagctagaatgctcgaacacaaagaagctattatatctcatttaagttgggctagtttattcttaggatttcacactttaggattatatgtccataatgatgtaatgcaagcttttggtactccagaaaaacaaattttgattgaacctgtctttgcacaatggatacaggctacacatggaaaaacactttatggatttgatgttttactttcctctaatcaaagccctgctttaaatgcaggtgcaaatctttggttgcctggatggttagatgctattaataatggtaataattcattatttttaacaattggacctggtgatttcttagtccaccatgcaatagctttaggcttacatactaccactttaattttagtaaaaggtgctttagatgctcgtggctcaaaactcatgccagacaaaaaagaattcggttatagttttccatgtgatggaccgggaagaggtggaacttgtgatatttcagcttgggatgctttttatctagctgtattttggatgctaaatacgataggatgggtaacattctattggcattggaaacatattactctttggcaggggaatgtatctcaattcaatgagtcatctacttatttaatgggatggttaagagattatttatggttaaactcgtctcagcttatcaatggctataatccacttggaatgaatagtttatctgtatgggcttggatgttcttgtttgggcatcttatatgggcaacaggttttatgttccttatttcatggcgtggctattggcaagaattgatcgaaacgctagcttgggcacatgaacgtactcctttagcaaatttaattcgctggaaagacaaacctgtagctctttcaattgtacaagcaagattagttggtttatctcatttctctgtaggttatatatttacttacgctgcatttctaatagcttctacttctgcaaaatttggttaa   [2205]
Chaetosphaeridium    atggcatcaagatttccaaaatttagccagggactttcacaagacccgaccactcgtcgtatttggtttggtattgctacagcacatgatttcgaaagtcatgatggtattaccgaagaaaagctatatcaaaaaatatttgcttctcactttggtcaattagcagtaatatttttatggacttcgggaaatttatttcatgttgcttggcaaggcaattttgaagcatggtctcaagatccattacatgtgcgtcctatagctcatgctatttgggatccacattttggtcaacctgcagtagaagcttttactcgtggaggagcatctgggcctgttaatatatcttattcaggtgtatatcaatggtggtatacacaaggtataagaactaaccttgaactttatcaaggagcgctatttttacttggactagctgctgtatctttagctgctggttggttacatcttcaaccaaaatggcaaccaaaaatttcatggtttaaaaatgcagaatcccgcttaaaccaccatttatcaggattatttggcgttagttcattagcttggtctggtcatttagttcatgtggctatacctgaatcaagaggacaacacgtaggttgggataatttattaacaactttaccacatccggcaggattagcaccatttttctctggtcagtggagtgtttattcacaaaatcccgattctgctagtcatctttttagcactagtcaaggttctggaacagctattttaactttccttgggggttttcatccacaaacacaaagtttatggttaactgatattgctcatcaccatttagctattgcagtacttttcattattgcaggtcatcagtatcgtactaatttcggaattggtcatagtatacgagaaattttagaatctcatgttcctccaggtggtggacttggtcaaggacataaaggtttatatgatactcttaacaattctttacattttcaattaggtcttgctttagcttcattaggtgttattacttctctagttgctcagcatatgtattctttaccttcatatgcctttatagctcaagattttactactcaagctgctctttatactcatcaccaatatatagctggtttcattatgagtggtgcttttgctcatggagctatcttttttattagagattataatcccgagcaaaacaaaggaaatgtcttagctagaatgttagaacataaagaagctatcatctcacatttaagttgggctagtttgtttttaggttttcatacgctaggtctttatgttcataatgatgtagtgcaagcttttggaaacccagaaaaacaaatattaattgaacctgtttttgctcaatggattcaatcttctcatggtaaaactttatacggttttgatgttttcttatcttctaccgcaagcccagctttttatgctggtcaaagtctttggttacctggttggttagattcaattaatagtaatacaaattcattattcttaacaattggtcctggtgatttcttagtacaccatgctatcgctttaggtcttcacactactactttaattttagtaaaaggagctttagacgctagaggttctaaattaatgccagataagaaagaatttggatatagcttcccttgtgatggtcctggtcgtggcggtacttgcgatatttctgcttgggatgctttttatttagctattttttggatgttaaatactattggttgggtaactttttattggcattggaaacatttagctttgtggcaaggtaatgcagctcaatttaacgaatcatccacatatttaatgggttggttgagagattatttatggttaaactcttctcaattgattaatggttataatccatttggtatgaatagtttatcagtttgggcttggatgttcttatttggacatttaatttgggctacaggttttatgttcttaatctcttggagaggctattggcaagagcttattgaaactttagcttgggctcatgaaagaactccattagctaatttagttcgttggaaagataagccagttgctttatctattgttcaggctagattagttggtttagctcatttttctgtgggttatatttttacttatgctgcgtttttaattgcatcaacatcaggtaaatttggttaa   [2205]
Staurastrum          atggcatcaagatttccaaaattcagccaaggtttggctcaagacccaaccactcgccgtatttggtttggtattgctacagcacatgactttgaaagtcatgatgatatgactgaagaaaagttatatcaaaaaatttttgcttcgcactttggtcaactagctatcattttcttgtggacttctggaaatttatttcatgtagcttggcaaggaaactttgaagcatggtctcaagatccactgcatattcgtccaattgcgcatgcaatttgggaccctcactttggtcaaccagcagtggaagcttatacacgaggaggtgcttccggaccagttaacatctcttattctggagtttatcagtggtggtatacaattggtttacgcactaatcaagatctttatacaggatcacttttcctactaggactagctgctgttgctttagtagctggatggttgcacttacaaccaaaatggaaacctagtgtatcttggttcaagaatgctgaatctcgtttaaaccaccatctatctggtttatttggcgtaagttctttagcatggactggtcacttaattcacgtagctattcctgaagctagaggccaacatgtacgatgggataatttcttgagtgtagctcctcatcctcaaggattagctcctttctttgctggtcaatggggtgtctatgcacaagacccggattctagcagtcatctatttgggacagctcaaggatctggaactgcaatcttaacctttttaggaggatttcatccacaaactcaaagtttatggttaactgatatagctcatcaccatttagctattgcagttttgttcattgttgctggacatatgtatcgtacaaattttggtatcggacatagcatgaaagaaattttagaagctcatgtccctccaggtggtggtttgggtcgcggacaccaaggattgtatgatactgtaaataactctttgcatttccaattaggacttgctttagcatgtttaggtgttatcacttctttagttgcgcaacatatttattctttgcctccttatgctttcctagctcaagattttactactcaagctgctttatatacgcaccatcaatatattgctggctttattatgacaggagcttttgctcatggagcaattttcttcatcagagattataatccagaacaaaataaaggaaatgttttagctagaatgttagaacataaagaagctataatttctcatttaagttgggctagtttattcttaggttttcataccttaggcttatacgtacataatgatgttatgttagcttttggaactcctgaaaaacaaatcctaattgaacctgtttttgctcaatggattcaatccagtcatggaaaaactttatatggttttgatgttttgctttcatctagttccagcatagctttaaacgcaggaaaaagtctttggttaccaggttggttagatgctattaataataatagcaattctttattcttaactattggtcctggtgatttcttagtacatcacgctattgctttaggtttgcataccacaacattaattcttgtaaaaggggctttagatgctcgtggttctaaactaatgcctgataagaaagaatttggatttagtttcccttgtgatggtccaggccgtggtggtacttgtgatatttctgcttatgatgctttctatttggctgtgttctggatgttaaatacaattggatgggtaactttctattggcattggaaacatcttggtttgtggcaaggtaacgtagctcaatttaatgaatcttctacttacctaatgggttggttaagggattatttgtggttaaattcttcccagttaattaatggatataatccatttgggatgaatagtttatcggtttgggcttggatgttcctatttggacaccttgtttgggcaactggatttatgttcttgatttcttggcgtggttattggcaagaattaattgaaactttagcttgggcacatgaacgtactccattagctaatttagtacgttggaaagataaacctgttgctttgtctattgttcaagcacgattagtaggcttagctcacttctctgtaggttatatatttacatatgcagctttcctaattgcatctacttcaggaaaatttggttaa   [2205]
Zygnema              atggcatcaagatttccaaaatttagccagggactagcccaagaccctaccactcgtcgtatttggtttggcattgctaccgcacatgatttcgagagtcatgatgatatcactgaagagcgcctttatcaaaagatttttgcttcacatttcggacagctagcagtgattttcttatggacttctggtaatttatttcacgtggcttggcaaggtaactttgaggcatggggcaaagatcccttgcatgttcgccctattgcacatgcaatttgggatccacattttggacaaccagccgtagaggcatttacccgaggtggagcatctggtccggtaaatattgcatattctggagtatatcaatggtggtatacaattggtatgcgtactaatcaagatctatacacaggagcattgtttttattagcagtgtcagctgtagctttggttgctggttggcttcatttacaacctaaatggaaacctagtgtgtcttggtttaagaacgccgagtctcgcttaaaccaccatttatctggtttgttcggagtcagttctttagcctggactggtcatttagttcatgtagctattcctgaatcccgaggtcaacatataggatgggataattttttaaccactcctcctcatcctcaagggttaactccttttttctcaggacagtggagtgtgtatgcacaagatgctgattcaagtggtcatttatttggtactacagaaggcgcaggcaccgcaatccttacatttttaggaggctttcatcctcaaacgcaaagcctttggctaaccgatattgctcatcatcacttggctattgctgtattatttattgtggctggccatatgtatcgcaccaatttcggtattggacatagcattcgagaaattttagatgcacatgttcctcctgctggtcgtttaggtcgtggtcaccaaggattgtatgacactataaacaattcacttcatttccaattaggtcttgcgctagcttctttgggtgttattacatctttagtagctcagcacatgtattcattgccaccttatgcatttctagctcaagattttactactcaagcagctttatacactcaccatcagtatattgccgggtttattatgacaggtgcatttgctcatggcgctatcttctttattagagactataatcctgaacaaaataagtctaatgttttggcaagaatgctagaacataaagaagctatcatctctcacctgagttgggcaagtttattcttaggtttccataccctgggtttatatgttcataatgacgttatgcttgcattcggtactcccgaaaagcaaattttaatagagccagtgtttgcgcaatggattcaatctgctcatggtaaatctttgtatggatttgatgtgctattgtctaatgcagctagcccagcattaagtgctggacaaagtatttggcttcctggctggttggatgcaataaatagcggtagtaattctcttttcttaaccattggacctggtgactttttagttcaccatgcgattgcattgggtcttcatactactacacttatcctagtaaaaggtgctttagatgcacgtggatcaaaactaatgcctgacaaaaaagaatttgggtttagtttcccttgcgatggaccaggacgaggtggtacttgtgacatttcagcttgggatgcgttttatttagcagtattttggatgctaaatactattggatgggtaaccttctactggcattggaagcatttgaccttatggcaaggaaatgcagctcagttcgctgaatcttctacctacttaatgggatggttaagagattatttatggcttaactcttctcaacttatcaatggatacaacccatttggtatgaacagtctttctgtatgggcatggatgttcttattcggacatcttgtttgggctactggatttatgttcttgatatcctggcgtggttattggcaggaattaatcgaaacattagcttgggctcatgagcgtactccattggctaatttagtacgatggaaagataagcctgtagcactttcaattgtgcaagctagacttgttggtttggctcatttctcggtaggttacatctttacttatgcagcattcttaattgcttcaacttcaggtaaatttggataa   [2205]
Chlorokybus          atggcaacaaaatttccgaaatttagccagggcctagctcaagacccaaccactcgtcgcatttggttcggtatagcaacagcccatgactttgagagccacgatggaataacagaagagagtctttaccaaaagatttttgcttctcattttggccaattagcaattattttcctatggacatcgggtaacctttttcatgtagcttggcaaggcaactttgagcaatggacgaaagatcctttgcatgttagacctatagcacatgcaatttgggatccacattttggtcaaccggctgtagaagcttttaccagaggtggagcttccaaccctgttaatatagcttactctggggtatatcagtggtggtatactatcggtctacgaacaaacaatgacctatatacaggtgcgctattcttattaatagtgtctgctgttgctctttttgctggatggctccatttacaaccgaagttccaaccaagtctttcttggtttaagaatgcagaatctcgcctaaaccatcatttatcaggtttatttggtgtaagttctcttgcttggaccggtcacttagttcatgttgctatccctgagtccagaggacagcatgttgggtgggataacttcttaagtgttttacctcatccacaaggattaggaccatttttcactggaagttggggagtctatgcacaaaaccctgattctactagtcatctctttaatacttctgaaggagcaggtacagctatcttaacctttttgggtggttttcatccacaaactcaaagtttgtggctaaccgatatagcccatcatcatttagctattgctgttcttttcattattgctggtcatatgtaccgtacaaatttcggtattggtcacagtatgaaagagattttagattctcatgtaccaccagctggaggtcttggggcaggtcacaaagggctttatgacaccgtcaataattcattgcactttcaacttggtttagccttagcatctctaggggtagtaacttctctagtagctcagcacatgtactccttgcctccatatgctttcctagctcaagattttacaactcaagcagccttgtatactcatcaccagtatattgctgggttcatcatgactggtgcttttgcccatggtgcaatcttcttcgtaagagattatgatcctgagttaaacaaagacaatgttttagcaagaatgctagaacataaagaggctattatctcccatttaagttgggctagtttattcttaggtttccatactttaggattgtatgtacataatgatgtcatgcaggctttcggtacaccagagaaacaaattctgattgaaccggtatttgcacaatggattcaatcagcacacggaaaggctttatacggctttgatgttttattatcctcagcaaatagcccagcttcttccgctagccaaagcatttggttacctggttggttagacgctattaataacaataccaattctttgttcttaaccattggacctggagactttttagtacatcatgctattgctttaggtcttcatacaactacattaatcttggtaaaaggtgctctagatgcacgtggatccaagttaatgccggataaaaaagattttggttatgctttcccttgtgatggccctggacgtggtggtacctgtgatatctctgcttgggatgcattctatttagccgttttttggatgttaaataccataggttgggtgaccttctattggcattggaagcatctaactttatggcaaggtaatgtagctcaatttaatgaatcttccacttatttgatgggttggttaagagattatctatggctcaattcatctcagcttattaatggctataacccatttggtatgaacagtctctctgtctgggcttggatgttcctatttggacacctagtttgggctactggttttatgttcttaatatcttggcgtggttattggcaagaactaattgaaactttagcatgggcgcatgagcgtacacctttagctaatttagtacgatggaaagataaacctgtagcattatcaatcgttcaagctagattagtagggttggcacatttctccgtggggtatgtgcttacttatgctgccttcctgatcgcatctacatcaggtaagtttggttaa   [2205]
Mesostigma           atggcaacaaaatttccaaaatttagccagggcctagctcaagaccctactactcgtcgtatttggtttggtatcgcaactgcacatgactttgaaagtcatgatggtatgacagaagaaaatctttatcaaaagatttttgcctctcattttggtcaattagcaattattttcttatggacttccggcaatttatttcacgttgcttggcaaggaaatttcgaaagatgggttgcagatcctttacatgtaagacctattgcacatgctatttgggatcctcattttggtcaaccagctgtagaagcatttactagaggtggtgcatctggtcctgtaaatatttcatattctggtgtatatcaatggtggtatacaattggtatgcgtagcaataccgatctttatattggtgctttatttttattaattacagctagtatgactctgtttgcaggttggcttcatcttcaacctcaatttaaacctagtctatcttggtttaaaaatgcagaatctcgcttaaatcaccatttatctggtttatttggtgttagctctttagcttggacaggacatttaattcatgtcgctattcctgaatctagaggacaacatgtaagatgggataatttcttaaatgtattacctcatcctgcaggtttatctcctttctttactggaaattgggctgcatatgcacaaaatcctgattcaactagtcatatttttagtacatctcaaggcgctggaacagctattttgacgttcttaggtggtttccatccacaaactcaaagtttatggttaactgatattgcacatcatcatttagctattgctgttttattcattgttgctggtcatatgtatcgtaccaattttggtattggtcatagcatgagagaaattttagaagcacaaagacctcctggaggaagacttggcgctggtcatagtggtttatatgatacagtaaataattctttacatttccaattaggtttagctttagcttctttaggtgttatcacatctgttgttgctcaacatatgtattctctatctccttatgcatttttagcacaagattttactacacaagctgctttatatactcatcatcaatatattgctggctttattatgacaggtgcttttgcgcatggagcgattttcttcattagagattatgatccagaactgaacaaagataatgtattagcaagaatgctagaacataaagaagctattatttcccacttaagctgggcttctttatttttaggcttccatactttaggattatatgttcataatgatgtgatgcaagcatttggaactcctgaaaaacaaattttaattgaacctgttttcgcacaatggatccaagcttcacacggaaaatccttatatggttttgatgtgttattatcttcttccagtagtttcgcagcttctgctagtgatagtatttggttacctggttggttagatgcaattaatagtaatagtaattctttattcttaactattggtcctggtgactttttagtacatcatgctattgcattaggtttacatacaactacattaattttagtaaaaggtgcattagatgcacgtggctctaaattaatgccagacaaaaaagattttggatacagtttcccttgtgatggtcctggccgtggcggtacttgtgatatttctgcttgggatgctttctacttagctgtattttggatgttaaatacaataggttgggtaactttctattggcattggaaacatttaactttatggcaaggcaacgtagctcaatttgatgaatcttctacttatttaatgggctggttaagagattatttatggttgaattcatcacaacttatcaatggatataatccatttggtatgaacagtttatctgtttgggcttggatgttcttattcggtcatttaatttgggcaacaggttttatgttcttaatttcttggcgtggttactggcaagaattaattgaaacattagcatgggcacatgaacgtactcctcttgcgaatttagtaagatggaaagataagccagtagctttatctattgtgcaagctcgagttgtaggattagcacatttctctgtaggttatgtatttacttatgctgcattcttaattgcttctacttcaggtaagtttggttaa   [2205]

[                             10        20        30        40        50        60        70        80        90        100       110       120       130       140       150       160       170       180       190       200       210       220       230       240    ]
[                             .         .         .         .         .         .         .         .         .         .         .         .         .         .         .         .         .         .         .         .         .         .         .         .      ]
[psaC]
Arabidopsis          atgtcacattcagtaaaaatttatgatacttgtataggatgtactcaatgtgtccgagcatgccctacagacgtattagaaatgataccttgggatggatgtaaagctaagcaaatagcttctgctccaagaaccgaggactgtgttggttgtaagagatgtgaatccgcctgtccaacggattttttgagcgttcgagtttatttatggcatgaaacaactcgaagtatgggtctagcttattga   [246]
Morus                atgtcacattcagtaaagatttatgatacgtgtatagggtgtactcaatgtgtccgagcttgccccacagatgtattagaaatgataccttgggatgggtgtaaagctaaacaaattgcttctgctccaagaacagaggactgtgtgggttgtaaaagatgtgaatctgcctgtccaacggatttcttgagtgttcgagtttatttgtggcatgaaacaactcgaagtatgggtctagcttattga   [246]
Vitis                atgtcacattcagtaaagatttatgatacatgtatagggtgtactcaatgtgtccgtgcctgccccacagatgtattagaaatgataccttgggacggatgtaaagctaagcaaattgcttctgctccaaggacagaagactgcgtcggttgtaagagatgtgaatctgcctgtccaacagatttcttgagtgttcgggtttatttatggcatgaaacaactcgcagcatgggtctagcttattga   [246]
Nicotiana            atgtcacattcagtaaagatttatgatacgtgtataggatgtactcaatgtgtccgagcctgccccaccgatgtattagaaatgataccttgggacggttgtaaggctaaacaaattgcttctgctccacgaacagaggactgtgttggttgtaagagatgtgaatccgcctgtccaacagatttcttgagtgtccgagtttatttatggcatgaaacaactcgcagtatgggtctagcttattga   [246]
Helianthus           atgtcgcattcagtaaagatttatgatacatgtatcgggtgtactcaatgtgtccgagcctgtcctacggatgtattagaaatgataccttgggacggatgtaaagccaaacaaatagcttctgctccaagaacagaggattgtgtcggttgtaagagatgtgaatccgcctgcccaacagatttcttgagtgttcgcgtttatttatggcatgaaacaacccgcagcatgggtatagcttattaa   [246]
Spinacia             atgtcacattcagttaagatttatgatacatgtataggatgtactcaatgtgttcgagcttgccccacagatgtattagaaatgataccttgggatggatgtaaagctaaacaaatagcttctgctccaagaacagaggattgtgttggttgtaagagatgtgaatccgcttgtccaacggattttttaagcgttcgggtttatttatggcatgaaacaacccgcagtatgggtctagggtattga   [246]
Ranunculus           atgtcacattcagtaaagatttatgatacatgtatagggtgtactcaatgtgtacgagcttgtcccacggatgtattagaaatgataccttgggatgggtgtaaagctaagcaaattgcttctgctccaagaacagaagactgtgtaggttgtaaaagatgtgaatccgcttgtccaacggattttttgagtgtccgagtttatttatggcacgagacaactcgtagtatgggcttagcttattga   [246]
Agrostis             atgtcacattccgtaaaaatttacgatacatgtataggatgcactcaatgtgtacgagcttgtccaacagatgtattagaaatgataccctgggatggatgtaaagccaagcaaatagcctccgcgccgagaaccgaagattgtgtgggttgtaagagatgcgaatccgcctgcccgacagattttttaagtgtccgcgtttatttagggcctgaaacaacccgtagcatggctctatcttattga   [246]
Lemna                atgtcacattcagtaaaaatttatgatacatgtatagggtgtactcaatgtgttcgtgcctgccctacagatgttttggaaatgataccttgggatggatgtaaggctaagcaaattgcatccgctccgagaacagaagattgtgtaggttgtaagagatgtgaatccgcctgtccaacagattttttgagtgtccgtgtttatttaggtagtgaaacaactcgaagtatgggcctaggttactaa   [246]
Phalaenopsis         atgtcacattcagtaaagatttatgatacatgtataggatgtacccaatgtgttcgagcttgccccacggatgtattggaaatgataccttgggacggatgtaaagctaagcaaattgcttctgcgccaagaaccgaagattgtgtaggttgtaaaagatgtgaatccgcttgtccaacggattttttgagtgtccgtgtttatttatggcatgaaacaactcgcagcatgggtctttcttattga   [246]
Dioscorea            atgtcgcattcagtaaaaatttatgatacatgtatagggtgtactcaatgtgtacgagcctgtcccacagatgtattggaaatgataccttggaatggatgtaaagctaaacaaattgcttctgcgccaagaaccgaggactgtgtaggttgtaagagatgtgaatctgcttgcccaacaaattttttgagtgtccgtgtttatttatggcatgaaacaactcggagcatgggtctatcttattga   [246]
Acorus               atgtcacattcagtaaagatttatgatacatgtatagggtgtactcaatgtgtacgagcctgtcctacagatgtattggaaatgataccctgggacggatgtaaagctaagcaaattgcttctgcgccaagaacagaggactgtgtaggttgtaagagatgcgaatccgcctgtccaacagacttcttgagtgtccgggtttatttagggaatgagacaactcgcagcatgggtctaccttattga   [246]
Drimys               atgtcacattcagtaaagatttatgatacatgtataggatgtactcaatgtgtacgagcctgccccacagatgtattggaaatgataccttgggacggatgtaaagctaagcaaattgctcctgctccaagaacagaagactgtgtaggttgtaagagatgtgaatccgcttgtccaacagatttcttgagtgtccgggtttatttatgtcatgagacaactcgcagcatgggtctagcttattga   [246]
Liriodendron         atgtcacattcagtaaagatttatgatacatgtatagggtgtactcaatgtgtacgagcctgccccacagatgtattggaaatgataccttgggacggatgtaaagctaagcaaattgctcctgctccaagaacagaggactgtgtaggttgtaagagatgtgaatccgcttgtccaacggatttcttgagtgtccgggtttatttatggcatgagacaactcgcagcatgggtctagcttattga   [246]
Illicium             atgtcacattcagtaaaaatttatgatacatgtatagggtgtactcaatgtgtacgagcctgccccacagatgtattggaaatgataccttgggacggatgtaaagctaagcaaattgctcctgctccaagaacggaggactgtgtaggttgtaagagatgtgaatctgcttgtccaacagatttcttgagtgtacgagtttatttatggtatgagacaactcgcagcatgggtctagcttattga   [246]
Chloranthus          atgtcacattcagtaaagatttatgatacatgtatagggtgcacccaatgtgtacgagcctgccccacagatgtattggaaatgataccttgggacggatgtaaagctaagcaaattgctcctgctccaagaacagaggactgtgtaggttgtaagcgatgtgaatctgcttgtccaacagatttcttgagtgtacgggtttatttatcgaatgagacaactcgcagcatgggtctagcttattga   [246]
Nymphaea             atgtcacactcagtaaagatttatgatacatgtatagggtgtacccaatgcgtacgagcgtgtcctacagatgtcctggaaatgataccctgggacggatgtaaagctaagcaaattgcttccgcaccaagaacggaggactgtgtaggttgtaagagatgtgaatccgcttgtccaacggatttcttaagtgtacgggtttatttatggcatgagacaacccgtagcatgggtctagcttattaa   [246]
Amborella            atgtcacattcagtaaagatttatgatacatgtatagggtgtacacaatgcgtacgagcctgccccacggatgtattggaaatgataccttgggacggatgtaaagctaaacaaatagcttctgctccaagaacagaggactgtgtaggttgtaagagatgtgaatccgcctgtccaacggatttcttgagtgtacgtgtttatttatggcatgagaccactcgtagcatgggtctagcttattga   [246]
Pinus                atggcacattcggtcaaaatttatgatacatgtattggttgtacccaatgcgtacgagcttgtcccacagatgtattggaaatgataccttgggaaggatgtaaagctaagcaaattgcttctgctccaagaacagaagactgcgcaggttgtaagcggtgtgaatccgcttgtccaacagatttcttgagtgtacgtgtttatttatggcatgagacaacgcgcagtatgggtctagcttactga   [246]
Ephedra              atggctcattcagtcaaaatttatgatacatgcattggttgtacgcaatgtgtacgagcatgtcctactgatgttttagaaatggtcccttggaccggttgtaaggctaagcaaatagcttctgctccacgaacagaagattgcataggttgtaaaagatgtgaatctgcttgtccaacagattttttaagtgtacgtgtttatttaaaaaacgaaaccactcgtagtatgggactagcttattaa   [246]
Gnetum               atggctcattcagttaaaatctatgatacatgtattggttgtacccaatgtgttcgagcatgtcctacggatgtactagagatggtaccttggaatggttgccgagctaaacaaatagcttcagctccccgaactgaagattgcgttggttgcaaaagatgtgaatctgcttgtccaactgattacttaagtgtacgcgtgtatttacgaaatgaaaccactcgcagtatgggtcttgcttattag   [246]
Welwitschia          atggctcattcagtcaaaatttatgatacctgtattggttgtacccagtgtgtacgagcatgtcctactgatgtcttagaaatggtaccttggaatggctgtagagctaagcaaatagcttcggctccgagaacagaagattgtgttggttgtaaaagatgtgaatctgcttgtccaacggattacttgagtgtccgtgtttatttacgacaggaaactactcgcagtatgggtctcgcttattaa   [246]
Cycas                atggcacattcagtcaaaatttatgatacatgtatcggctgtactcaatgtgtacgagcttgtcccacagatgtattggaaatgataccttgggaaggatgtaaagctaagcaaattgcttctgctccaagaacagaagattgtgtaggttgtaagagatgcgaatctgcttgtccaacagatttcttgagtgtacgtgtttatttgtggcatgagacaactcgcagtatgggtctagcttactaa   [246]
Ginkgo               atggcgcattcagtaaaaatttatgatacgtgtattggttgtacccaatgtgtacgagcttgtcccacagatgtattggaaatgataccctgggaaggatgtaaagctaagcaaattgcttctgctccaagaacagaagactgcgcaggttgcaagaggtgtgaatctgcttgtccaacagatttcttgagtgtacgtgtttatttgtggcatgagacaactcgcagtatgggtctagcttat---   [243]
Angiopteris          atggcgcattcagtaaagatttatgatacatgtatcggttgtacccaatgtgtaagagcttgtccaacagatgttttggaaatgataccttgggatggatgtaaagctaatcagattgcttctgctcctagaacagaagactgtgtgggttgtaaaagatgtgaatcggcttgcccaacagattttttgagcgtacgtgtttatttaggagctgaaacaactcgcagtatgggtctagcttactaa   [246]
Adiantum             atggcacattcagtgaaaatctatgatacatgtattggttgtacccagtgtgtaagagcatgccctacagatgtgctagaaatgataccgtgggatggatgcaaggcaaatcaaatagcttctgctcccagaacagaagattgtgtgggatgtaagagatgtgaatctgcctgtccaacagattttctgagtgtacgtgtctacttgggggctgaaactacccgtagtatgggtctagcttattaa   [246]
Alsophila            atggcacattcagtgaaaatctatgatacatgtatcggttgtactcagtgcgtaagggcatgtcccacagatgtgttagaaatgataccctgggatgggtgtaaagctaatcaaatagctcctgctcctagaacagaagattgtgtaggttgtaagagatgtgaatccgcttgtccaacagattttttgagtgtacgcgtctacccgggagctgaaaccactcgcagtatgggtctagcctattaa   [246]
Psilotum             atggcacattcagtaaaaatttatgatacatgtattggttgtacccaatgcgtaagagcatgtcccacagatgtattagaaatgataccttggaatggatgtaaagcaaatcaaatagcttctgctcctagaacagaagactgtgtaggttgcaagagatgtgaatccgcttgtccaacagattttctcagtgtacgtgtttatttaggatctgaaacaacccgtagtatgggtctagcttactag   [246]
Equisetum            atggcacattctgttaaaatttatgatacatgtattggttgtacccaatgtgtacgtgcttgtcctactgatgttttagaaatgactccgtggggtggctgcaaagcaggtcaaattgcttccgctcctagaacggaggattgcgttggttgtaaaagatgtgaatccgcatgtcccactgattttttaagtgtacgtgtttacttgggatcggaaacaactcgtagtatgggtctagcgtattga   [246]
Isoetes              atggcacattcagtaaagatttatgatacatgtattggttgtacccaatgtgtaagagcttgcctcacggatgtatcagaaacggtaccttgggatggatgtaaggctaaccagattgctcctgctcccagaacagaagactgcgtaggttgtaaaaggtgcgaatccgcttgtccaacagattttctgagtgtacgcgtttatttgggatccgagacgactcgcagtacgggtttagcttattga   [246]
Selaginella.uncin    atggcacatccagcaaagattcatggtacatgtaccggtcgtacccaatgcgtaagagctcgtcccacagacgcgtcggaaatggtacctcgggatggatgtaaggccaaccaaattgcctctgctcccaggacggaggaccgcgcggggtgtaaaaggcgtgaatctgctcgtccgacggatccttcgagtgcacgcgtctacccgggatccgaaacaactcgaagtacgggctcagctcaccga   [246]
Selaginella.moell    atggcacatccagcaaagattcatggtacatgtattggtcgtactcaatgcgtgagagcttgtcccacagatgtgtcggaaacgataccctgggatggatgtaaggctaaccaaattgcctccgctcccagaacggaggaccgcgtggggtgtaaaaggcgtgaatctgcttgtccgacggatccttcgagtgcacgcgtctacctgggatccgaaacaactcgaagtacgggcttagctcaccaa   [246]
Huperzia             atggcacattcagtaagaatttatgatacttgtattggttgtacccagtgcgtaagagcttgtcctaccgatgtattagaaatgataccttgggatggatgtaaggctaatcaaattgcttctgctcctagaacagaagactgtgtaggttgtaaaaggtgtgaatctgcctgtccaacagattttttgagtatacgtgtctatctgggatccgaaacaactcgcagtatgggtctagcctactga   [246]
Physcomitrella       atggcacattcagtaaaaatttatgatacatgtattggttgtactcaatgtgtaagagcttgtcctaccgatgtattagaaatggtaccttgggatggatgcaaagctagtcaaattgcttctgctcctagaacagaagattgtgtaggctgcaaaagatgtgaatctgcttgtccaacagattttttaagtgtacgtgtttatttgggagctgaaactactcgtagtatgggtctagcttattaa   [246]
Tortula              atggcacattcagtaaaaatttatgatacatgtattggttgtactcaatgtgtaagagcatgccctacagatgtattggaaatggtaccttgggatggatgcaaagctaatcaaattgcatctgctcctagaacagaagattgtgtcggttgtaaaagatgtgagtctgcttgtccaacagattttttgagtgtacgtgtttatttaggagctgaaactactcgaagcatgggtctatcttattaa   [246]
Anthoceros           atggcacattccgtaaaaatttatgatacatgtattggttgcactcaatgtgtaagggcttgtcctacagatgttttagaaatgataagctgggatggatgtaaggctaatcaaatagcttctgctcctagaacagaagactgtgtaggttgcaaaagatgtgaatccgcttgtccaacagattttttgagtgtacgtgtttatctggggtccgaaacgacacgtagtatgggtctagcttattaa   [246]
Marchantia           atggcacatgcagtcaaaatttatgatacatgtattggttgtactcaatgtgtaagagcttgtccgacagatgtattagaaatgataccttgggatggatgtaaagctaatcaaatagcttctgctcctcgaacagaagattgtgtaggttgtaaaagatgtgaatctcgttgtccaacagattttttaagtgtacgtgtttatttaggaaatgagactactcgtagtatgggtctaagttattaa   [246]
Chara                atgtcacacaaaatcaaaatttatgatacttgtattggttgtacacaatgtgtcagagcttgccctacagatgttttagaaatgattccttggcaaggatgcaaagctaaacaaattgcttcagctcctagaaccgaagattgtgtgggttgtaaacgatgtgaatctgcgtgtccaacagactttttaagtgttagagtgtatcttgggtctgagacaactcgtagtatgggattagcttattaa   [246]
Chaetosphaeridium    atgtctcatactgttaaaatttatgatacatgcattggttgtacccaatgtgtacgtgcttgtccaactgatgttttagaaatgattccgtgggatggatgcaaagctaatcaaatagcttcatcaccaagaactgaagattgtgtaggttgtaagcgttgtgaatctgcatgtccgacagattttttaagtgttcgagtttatttgggatctgaaactactagaagtatgggtctagcttattaa   [246]
Staurastrum          atggcacattcagttaaaatttatgatacctgtattggttgtactcaatgtgttagagcttgtcctactgatgttttagaaatgattccttgggatggatgtaaagcaagtcaaattgcttctgctcctcgaactgaagattgtgtaggttgtaaacgttgtgaatctgcttgtccaactgattttttgagcgttagggtttatttaggctctgaaaccactcgtagtatgggactagcttattag   [246]
Zygnema              atggcacattcagttaagatatatgatacatgtattggttgtactcagtgcgtacgagcttgtcctacagatgtattggaaatgataccatgggatggatgtaaagcaagtcaaattgcttctgctcctagaacagaagattgtgtaggatgcaaacgttgtgaaagtgcatgtcctactgattttttaagtgtaagggtttatttaggacctgaaactacccgtagtatgggactagcttattaa   [246]
Chlorokybus          atggcccattccgttaagatctacgatacttgtattggatgtacacaatgcgtaagagcttgtcctacagatgttttggaaatggttccttgggatggatgcagagctaatcaaattgcttcggctccaagaactgaagattgtgttgggtgtaaacgttgtgaatccgcatgtcctactgattttttaagtgtaagagtttatttaggagcagaaactacacgtagtatgggacttgcttactag   [246]
Mesostigma           atggcacattctgtaaaaatatacgcaacatgtattggttgtacacaatgcgtaagagcttgtcccacagatgtactagaaatggttccttgggatggctgtaaagcaaatcaaattgcttctgcgccaagaactgaagattgtgttggatgtaaaagatgcgaatcagcatgtccaacagattttttaagtgtaagagtatatttaggcaatgaaagcactcgtagtatgggactagcttactaa   [246]

[                             10        20        30        40        50        60        70        80        90        100       110       120       130       140       150       160]
[                             .         .         .         .         .         .         .         .         .         .         .         .         .         .         .         .  ]
[psaI]
Arabidopsis          atgaca---actttcaataac---------------------------------------------ttaccctctatttttgtgcctttagtaggcctagtctttccggcaattgcaatggcttctttatttcttcatattcaaaaaaataagattttttag   [114]
Morus                atgaca---actatcagtaac---------------------------------------------ttacccgctatttttgtgcctttagtgggcttagtatttccggcaattgcaatggtttctttatctcttcatgttcaaaaaaacaagattttttag   [114]
Vitis                atgata---actcttaac------------------------------------------------ttaccctctattttggtgcctttagtgggcctagtatttccggcaattgcaatggcttcattatttcttcatgttcaaaaaaacaagattttttag   [111]
Nicotiana            atgaca---aatttgaac------------------------------------------------cttccatctatttttgtgccgttagtaggcctagtctttccggcaattgcaatggcttctttatttcttcatgttcaaaaaaataagattgtttag   [111]
Helianthus           atgaca---actcttaac------------------------------------------------tttccctctgttttggtccctttagtaggcctagtatttccggcaatcgcaatggcttctttatttcttcatgttcaaaaaaacaagattgtttag   [111]
Spinacia             atg------------aac------------------------------------------------tttccctctatttttgtgcctttagtaggcctagtatttccggcaattgcaatggcttctttatttctttatgttcaaaaaaataagattgtttag   [102]
Ranunculus           atgaca---actttcaac------------------------------------------------ttaccctccttttttgtgcctttagtgggtctagtatttccagcaattgcaatggcttctctatctcttcatgttcaaaaaaacaaaattgtctag   [111]
Agrostis             atgacg---gatttaaac------------------------------------------------ttaccttctattttcgtgcctttagtaggcttagtatttccggcaattgcaatgacttctttatttctttatgtgcagaaaaataagattgtctag   [111]
Lemna                atgaca---gatttcaac------------------------------------------------ttaccctcaatttttgtgcctttagtaggcctagtatttccggcatttgcaatggcttctttatttctttatgttcaaaaaaataagattgtctag   [111]
Phalaenopsis         atgata---gatttgaac------------------------------------------------tttccctctatttttgttcctttagtgggcctagtctttccggcaatcgcaatggcttctttatctctttatgtccaaagaaataagattgtctaa   [111]
Dioscorea            atgaca---gatcttaac------------------------------------------------ttaccctctatttttgtgcccttagtaggcctagtatttccggcaattgcaatggcttcattatctctttatgtccaaaaaaataagattgtctag   [111]
Acorus               atgaca---gatctcaac------------------------------------------------ttaccctctatttttgtgcctttagtaggcctagtctttccggcaattgcaatggcttctttatttcttcatgttcaaaaaaacaagattgtctaa   [111]
Drimys               atgaca---gatctcaac------------------------------------------------ttaccctctatttttgtgcctttagtgggcctagtatttccggcaattgcaatggcgtctttatctcttcatgttcaaaaaaacaagattgtttag   [111]
Liriodendron         atgaca---gatttcaat------------------------------------------------ttaccctctatttttgtgcctttagtgggcctagtatttccggcaattgcaatggcttctttatcccttcatgttcaaaaaaacaagattgtttag   [111]
Illicium             atgaca---gatcttaac------------------------------------------------ttaccctctatttttgtgcctttagtaggcctattatttccggcaattgcaatggcttctttatctcttcatgttcaaaaaaacaagattgtctag   [111]
Chloranthus          atgaca---gatctcaat------------------------------------------------ttaccctctatttttgtgcctttcgtgggcctagtatttccggcaattgcaatggcttctttatctcttcatgttcaaaaaaacaagattgtctag   [111]
Nymphaea             atgaca---gatctcaac------------------------------------------------ttaccctctatttttgtgcctttagtaggcctattatttccggcaattgcaatggtttctttatttttccatgttcaaaaaaacaagattgtctag   [111]
Amborella            atgaca---gatttcaac------------------------------------------------ttaccctctatttttgtgcctttaataggcctgttctttccggcaattgcaatggcttctttatttcttcatgttcaaaaaaacaagattgtctag   [111]
Pinus                atgata---attcctaacctactccctaacctactctctaacctactctctaacctactccctatcctaccctctattttggtgcctttagtcggcttattacttccggcaattacaatggttctttctcatctgtatattcagaaggacgagattttatga   [159]
Ephedra              atggta---aattctaac------------------------------------------------ttatcttccatttttgtacctatagtgggtttagttttctcggcccttacaatggtactttcttttttgtacatccaaaaagatgaaatattatga   [111]
Gnetum               atggaa---aattctaat------------------------------------------------ttattctccttttttgtacctttagtaggtttagttttttcggcgatcacaatggtgctttcttttttgtatatccaaaaagatgatcttcagtaa   [111]
Welwitschia          atggaa---aattctaac------------------------------------------------ttattctccttttttgtacctttggtaggtttagtgttttcggctattataatggtgctttcttttttatatatccaaaaagattcggtaaattaa   [111]
Cycas                atgaca---aatcccaac------------------------------------------------ttaccttcgattttcgtgcctttagcgggcttattttttccggcaattacaatggcttttttgtacttttatgttcagaaggacgagattttataa   [111]
Ginkgo               atgaca---gatcccaac------------------------------------------------ttaccttctatttttgtgcctttagcgggcttattatttccggcaattgcaatggcttttttgtatttctatgttcaaaagaaaaagattgta---   [108]
Angiopteris          atgaca---gcttcttac------------------------------------------------ttaccttccatttttgtacctttagtaggtttagtgtttccagcaattacaatggcttctttgtctatatatattgaacaagatgaaatagtataa   [111]
Adiantum             atgaca---gcatcttac------------------------------------------------ctaccctccattttagtaccactagtaggtatattgcttccagcagttacaatggcctctcttttcctatatatagaacgggatgaaatcctgtaa   [111]
Alsophila            atgaca---gcgtcctat------------------------------------------------ctaccctctatttttgtacccctagttggtttggtgtttccagcaattacaatggcttttttatttctctatatagagcgggatgaaattctataa   [111]
Psilotum             atgaca---gcttcttac------------------------------------------------ctaccttccatttttgtgcctttagtaggcttagtttttccagcaattacaatggcttctttgtttatatatattgaacaagatgaaattgtctga   [111]
Equisetum            atgaca---gctgatttt------------------------------------------------ttaccttctatttttgtaccgctagttggtttggtttttccagctattacaatgacttcacttttcatttatattgaaaatgatgaaattatttga   [111]
Isoetes              acgacagcagcttcttac------------------------------------------------tcacattccatttccgtgcccctagtaggtttagtttttccagcgattgcaatggcccttttgttcatatatattgaggaggacgagattgtataa   [114]
Selaginella.uncin    acggca---gcctctcat------------------------------------------------ccaccctctgtatttgtgcctccagtgggtctagtccccccagcaatcacgatggccttctcgctcgtacatacagagggggacgagattgcatga   [111]
Selaginella.moell    atggca---gcctttcac------------------------------------------------ctaccctctgtatctgcgcctccagtgggtctagcccccccagcaatcacgatggctttattgcttgtatatacagagggagacgagattgcacga   [111]
Huperzia             atgaca---gcttcttat------------------------------------------------tcaccttctatttccgtgcctctagtaggtttagtttttccagcaattacaatggttctctcgttcatatacattgagagggacgaaattgtatag   [111]
Physcomitrella       atgaca---gcttcttat------------------------------------------------ttaccttcgatttttgtgcctttaataggtttagtttttccagcaattacaatggcttctttatttatctatattgaacaagacgaaataatataa   [111]
Tortula              atgaca---gcttcttat------------------------------------------------ttaccttcgatttttgtgcctttaataggtttagtttttccagcaattacaatggcttctttatttatatatattgaacaagatgaaataatttaa   [111]
Anthoceros           atgaca---gcctcttac------------------------------------------------ttaccttccattcttgtgcctctagtagggttagtttttccagcaattacactggcttctttgttcatatatatcgaacaagacgaaattgtatag   [111]
Marchantia           atgaca---gcttcttat------------------------------------------------ttaccttctatttttgttcctttagttggattaatttttcctgctattactatggcttcattatttatatatattgaacaagatgaaattttataa   [111]
Chara                atgatt---agtgcttac------------------------------------------------ttaccttcattttttgttcctttagtatgcttagtattccctgctattgctatggcttttctttttgttcagattgaaaaagaagaaatagtttaa   [111]
Chaetosphaeridium    atggct---gcatctttt------------------------------------------------ttaccttcaatcttagtacctttagtagggttagtttttcctgcaattgcaattgcttcattgtttatttatattgaacaagatgaaattatttaa   [111]
Staurastrum          atgagt---gcttcctat------------------------------------------------ctaccatctattttagttcccctagtaggattagtatttccagctgtaactatggcttctttgttcttatatattgaacaagatgaaattgtttaa   [111]
Zygnema              atgagt---gcttcttat------------------------------------------------ctaccttcaattttggttcctttggtcggtttggtatttccagctataactatggtttctctatttttgtacattgagcaagatgagattgtataa   [111]
Chlorokybus          atgatc---gcttcttat------------------------------------------------ttaccccctatattagtacccttaattggtttagtttttcctgctattactatggcttccatttttttatatattgaacaagacgaaattagttag   [111]
Mesostigma           atgatc---gcttcctat------------------------------------------------ttaccttctattttagtacctttagtaggtttagtgtttccagcaattgcaatggcttcactgtttttatatattgaacaagaagaaattagttaa   [111]

[                             10        20        30        40        50        60        70        80        90        100       110       120       130   ]
[                             .         .         .         .         .         .         .         .         .         .         .         .         .     ]
[psaJ]
Arabidopsis          atgcgagatctaaaaacatatctttccgtagcaccggtactaagtactctatggttcggttcgttagcaggtttattaatagagattaatcgtttatttccagatgcattaacatttccctttttttcattctag   [135]
Morus                atgcgaaatctaaaaacatacctttccgtggcaccggtagtaagtactctatggtttgggtctttagcgggtttattgatagagatcaatcgtttatttccggatgcgttgatattcccttttttttcattatag   [135]
Vitis                atgcgagatctaaaaacatatctttccacggcaccggtactaagtactatatggttcgggtccttagcaggtctattgatagagattaatcgtttattcccggatgcgttgacattccctttttttaat---taa   [132]
Nicotiana            atgcgagatctaaaaacatatctctctgtggcaccagtactaagtacgctatggttcggggctttagcaggtctattgatagagattaatcgttttttcccggatgcgttgacattcccctttttttcattctag   [135]
Helianthus           atgcgagatctaaaaacatatctttccgtggcaccggtactaagtactctatggttcggtgctttggcaggtttattgatagagattaatcgttttttcccggatgcattgacgttcccctttttc------tag   [129]
Spinacia             atgcgagatttcaaaacatatctttctgtggcaccggtactaagcactttatggtttgggtctttagctggtctattaatagaaatcaatcgttttttcccagatgcgttgacattcccctttttttcattctag   [135]
Ranunculus           atgcgagatctaaaaacatatctctccgtggcacctgtgttaagcactctatggtttgggtctttagcaggtctattgattgagatcaatcgtttattcccagatgcgttgacattcccatttttttcattctag   [135]
Agrostis             atgcgggatataaaaacatatctctctgtagcacccgtgctaagtactctatggtttggtgctttagcaggtttattgatagaaattaatcgtttatttccagatgctttgtcattcccttttttt------taa   [129]
Lemna                atgcaagatctaaaaacatatctatctgtggcacctgtactgagtactctatggtttgggattttagcaggtttattgatagaaattaatcgtttattcccagatgccttattattcccttttttt------taa   [129]
Phalaenopsis         atgcaagatataaaaacatatctctcaacggcacctgtgttaaccactttatggtttgggtctttagcaggtctattgatagaaattaatcgtttatttccagatgccttgtcattcccctttttttcatcctga   [135]
Dioscorea            atgcgaaatataaaaacatatctttccacggttcctgtactaactactctatggtttggatctttggcgggtctcttgatagaaattaatcgtttattcccggatgccttattattcccttttttttcattctag   [135]
Acorus               atgcaagatataaaaacatatctctctgtggcacctgtgctaactactctatggtttgggtctttagcaggtttattgatagagatcaatcgtttattcccggatgccttgtcattcccatttttt------taa   [129]
Drimys               atgcgagatataaaaacatatctctccgtggcacctgtgctaactactctatggttcgggtctttagcaggtctattgatagagatcaatcgtttattcccagatgcgttgacattctcctttttttcattctag   [135]
Liriodendron         atgcgagatataaaaacatatctctccgtggcacctgtgctaactactctatggtttgggtctttagcaggtctattgatagagatcaatcgtttattcccagatgcgttggtattcccctttttttcattctag   [135]
Illicium             atgcgaaatataaaaacatatctctccgtggcacctgtgctagctactctatggttcgggtctttagcaggtctattgatagagatcaatcgtttattcccggatgcgttggcattcccctttttctcattctag   [135]
Chloranthus          atgcgagatataaaaacatatctctctgtggcacctgtgctagctactctatggttcgggtctttagcaggtctattgatagagatcaatcgtttattcccagatgcgttggcattcccctttttc------tag   [129]
Nymphaea             atgcgagatatcaaaacatacctttccgtagcgcctgtgctaactactctatggttcggttctttagcaggtctattgatagagatcaatcgtttattcccagatgcgttgacattcccttttttttcattctag   [135]
Amborella            atgcgagatataaaaacatatctctctgtggcgcccgtgttaactactctatggttcggggctttagcaggtctattgatagagattaatcgtttcttcccagatgcgctggcattcccctttttt------tga   [129]
Pinus                atgcaagatctaaagacctatctttccacagcgcctgtgttagctattttatgcgtcagttttttagccgccctattgatagaaatcaatcgtttttttccagatgctctttttctttctctttccttttcttaa   [135]
Ephedra              atgcaatatataaaaaaatatctttcgacagcacccgttttagcaactttatggtttggttctttagctggttttttaattgaaataaatcggtttttcccggatgctcttagttttcctttttct---ttttaa   [132]
Gnetum               atgcaagatataaagacatatctttcaacagcacccgttttagcgactttctggttcggtcttttagccggtttattgattgaaattaatcgttttttccctgatgctcttactttttcttttgct---ttttag   [132]
Welwitschia          atgcaagatataaagacatatctttcgacggcaccggttttagcaactctatggttcagttctttagctggtttattgattgaaatcaatcgttttttcccagatgctcttacttttccttttttttctttttaa   [135]
Cycas                atgcgagatataaagacatatctttccacagcgcctgtgctagctactttatggttcgggtctttggccggtctattgatagagatcaatcgttttttcccagatgctttgacttttccctttttttcattttag   [135]
Ginkgo               atgcgagatataaagatatatctttccgtggcacctgtgctagctactttatggttcgggtctttagccggtctattgatagagatcaatcgttttttcccggatgctctggcttctcccttctcctcattc---   [132]
Angiopteris          atgcaagatgtaaaaacatatctttctacagctcctgtactagctacgttatggtttggattcttagccggtttattgatagaaattaatcgtttttttccagatgctttaatttttcctttcttt------cag   [129]
Adiantum             atgcaacatgtaaaaatatatctttccacagcccctgttgtagctacaatatggtttggcttactggctggtttattaatagaaataaatcgattctttccggatgctttattatttccatttccc------taa   [129]
Alsophila            atgcaatatgtaaaaacttatttttccacggcccctgtgatagctacaatatggttcggcttgttagctggttcatcaatagaaacaaatcgtttttttccagacgccttactatttccatttctc------taa   [129]
Psilotum             atgcaggatgtaaaaacctatctttctacggcccccgtacttgcaacattatggtttggctttctagctggtttattgattgaaatcaatcgtttttttccagatgctttggtttctcctctattc------tag   [129]
Equisetum            atgcaagatgtaaaaatttatctctctactgctcctgtattagcaacactttggtttggtttttcggctggtttccttatagagatcaatcgctttttccccgatgctttggtttttcctttcctc------taa   [129]
Isoetes              atgcaagatgtaaaaacatatctttccacagcgcctgttgtagctacgttgtggttcggatcttcagctggtttatcgacagagattaatcgttcttccccggatgctttagttcttcctcttccccaaggatag   [135]
Selaginella.uncin    acgcaggatgtcaaaacatatccccccgcagcgcctgtcctagccatgtcgcggtttggatctttggccggttcatcgattgagattaatcgtttctttccggacgctccagtttcccctcccgct------tag   [129]
Selaginella.moell    acgcaggatgtaaaaacatatccccccgcagcgcctgttccagccacgccgcggttcggatctttggccggttcgttgatcgagattaatcgtttgtctccggacgctccagtatcccctcccgct------tag   [129]
Huperzia             gtgcaagatgtagaaacatatctttccacagcgcctgttctagctacgttgtggttcggatttttagctggtttactgatagaaatcaatcgttttttcccagatgctttggtttttccttctctt------tag   [129]
Physcomitrella       atgcaagatgtaaaaacatacctttctacagcacccgtattagcgactctatggtttggatttttagctggtttattaatagaaattaatcgtttttttccagatgctttagttcttccttta---------taa   [126]
Tortula              atgcaagatgttaaaacatatctttctacagcacccgtattagctactttatggtttggatttttagctggtttattgatagaaattaatcgttttttcccagatgcattaattcttccttttttc------taa   [129]
Anthoceros           atgcaagatgtgaaaacatatctttctactgcacctgtgttagctacgttgtggttcggttttttagctggtttattaattgagattaatcgttccttctcagatgctttagttcttccatttttc------taa   [129]
Marchantia           atgcaagatgtaaaaacatatctttctactgcacctgttttagctacattgtggtttgggtttttagctgggttgttaattgaaattaatcgtttttttccagatgctttagttcttccatttttt------taa   [129]
Chara                atgcaagatgttaaaacctatctttctacagctccagttttagctactctatggtttggtcttttagcaggtattttaattgaaatcaatcgtttttttccagatgcattagttcttccttat---------taa   [126]
Chaetosphaeridium    atgcaatattttaaaacttatctttctactgctccagtaatagcaactatttggtttggatttttggctggtttattaatagaaattaatcgtttttttccagatgcattagttcttccatatctt------taa   [129]
Staurastrum          atgcaagatgtaaaaacctacctttctacagctcctgtattggctgcaatatggtttggaattttggcaggattattaatagaaattaatcgttttttccctgatgctttagtactaccttatgta------taa   [129]
Zygnema              atgcaatatgtaaaaacatacctttctacagctcccgtactagctgctatatggtttgcaattcttgctggtctgttaatagaaattaatcgttttttcccagatgcattaatattaccatacgtt------taa   [129]
Chlorokybus          atgcaagattttactaagtatctctctacagcacccgtattatctgctttatggtttgcaatattagcaggcttattaattgagataaatcgtttctttcctgacgcgttactttttccttttgga------taa   [129]
Mesostigma           atgcaagattttcagaaatatctttccacagcacctgtgttagcaactatatggtttattattcttgctggattattaattgaaatcaatcgctttttccctgatgcattattagttcctatgaaa------taa   [129]

[                             10        20        30        40        50        60        70        80        90        100       110       120       130       140       150       160       170       180       190       200       210       220       230       240       250       260       270       280       290       300       310       320       330       340       350       360       370       380       390       400       410       420       430       440       450       460       470       480       490       500       510       520       530       540       550       560       570       580       590       600       610       620       630       640       650       660       670       680       690       700       710       720       730       740       750       760       770       780       790       800       810       820       830       840       850       860       870       880       890       900       910       920       930       940       950       960       970       980       990       1000      1010      1020      1030      1040      1050      1060  ]
[                             .         .         .         .         .         .         .         .         .         .         .         .         .         .         .         .         .         .         .         .         .         .         .         .         .         .         .         .         .         .         .         .         .         .         .         .         .         .         .         .         .         .         .         .         .         .         .         .         .         .         .         .         .         .         .         .         .         .         .         .         .         .         .         .         .         .         .         .         .         .         .         .         .         .         .         .         .         .         .         .         .         .         .         .         .         .         .         .         .         .         .         .         .         .         .         .         .         .         .         .         .         .         .         .         .         .     ]
[psbA]
Arabidopsis          atgactgcaattttagagagacgcgaaagcgaaagcctatggggtcgcttctgtaactggataactagcactgaaaaccgtctttacattggatggtttggtgttttgatgatccctaccttattgaccgcaacttctgtttttattatcgcattcattgctgctcctccagtagatattgatggtattcgtgaacctgtttctggatctcttctttacggaaacaatattatttccggtgccattattcctacttctgcagctattggattgcatttttacccaatctgggaagctgcatccgttgatgaatggctatacaacggcggtccttatgaactaattgttctacactttttacttggtgtagcttgttatatgggtcgtgagtgggaacttagtttccgtctgggtatgcgtccttggattgctgttgcatattcagctcctgttgcagctgcgactgctgttttcttgatctatccaattggtcagggaagtttttctgatggtatgcctctaggaatctctggtactttcaactttatgattgtattccaggctgagcacaacattcttatgcacccatttcacatgttaggtgtagctggtgtattcggcggctccctttttagtgctatgcatggttccttggtaacttctagtttgatcagggaaaccacagaaaatgaatctgctaatgaaggttacagattcgggcaagaagaagaaacttacaacattgtagctgctcacggttattttggccgattgattttccaatatgctagtttcaacaattctcgttctttacatttcttcttagcggcttggccggtagtaggtatttggtttactgctttaggtattagtactatggctttcaacctaaatggtttcaatttcaaccaatcagtagttgatagtcaaggacgtgttattaatacttgggctgatattattaaccgtgctaaccttggtatggaagttatgcatgaacgtaatgctcacaacttccctctagaccta---gctgctgttgaggctccatctacaaatggataa   [1062]
Morus                atgactgcaattttagagagacgcgaaagcgaaagcctatggggtcgcttttgtaactggataaccagcactgaaaaccgtctttacattggatggtttggtgttttgatgatccctaccttattgaccgcaacttctgtatttattatcgctttcattgctgcccctccggtagatattgatggtattcgtgaacctgtttctggatctctactttatggaaacaatattatttctggtgccattattcctacttctgcagctataggtttgcacttttacccaatctgggaagcggcttctgttgatgaatggttatacaatggtggtccttatgagttaattgttctacacttcttacttggtgtagcttgttatatgggtcgtgagtgggaacttagtttccgtctgggtatgcgcccttggattgctgttgcatattcagctcctgttgcagctgctactgctgttttcttgatctatccaattggtcaaggaagcttttctgacggtatgcctctaggaatctctggtactttcaacttcatgattgtattccaagctgagcacaacatccttatgcacccatttcacatgttaggtgtagctggtgtattcggcggctccctattcagtgctatgcatggttccttggtaacctctagtttgatcagggaaaccacagaaaatgaatctgctaatgcaggttacagattcggtcaagaggaagaaacctataatattgtagccgctcatggttattttggccgattgatcttccaatatgcaagtttcaacaattctcgttctttacacttcttcctagctgcttggcctgtagtaggtatttggtttaccgctttaggcattagcactatggctttcaacttaaatggttttaatttcaaccaatctgtagttgatagtcaaggtcgtgtaattaatacttgggctgatatcattaaccgtgctaatcttggtatggaagttatgcacgagcgtaatgctcataacttccctctagaccta---gctggtgtagaagttccatctacaaatggataa   [1062]
Vitis                atgactgtaattttagagagacgcgaaagcgaaagcctatggggtcgcttctgtaactggataaccagcactgaaaaccgtctttacattggatggtttggtgttttgatgatcccgaccttattgaccgcaacttctgtatttattatcgccttcattgctgcccctccagtagatattgatggtattcgtgaacctgtttctggatctctactttatggaaacaatattatctctggtgccattattcctacttctgcagctataggtttgcacttttacccaatatgggaagcagcatccgttgatgaatggttatacaatggtggtccttatgagctaattgttctacacttcttacttggtgtagcttgttacatgggtcgtgagtgggaacttagtttccgtctgggtatgcgtccttggattgctgttgcatattcagctcctgttgcagctgctgctgctgttttcttgatctacccaattggtcaaggaagcttttctgatggtatgcctctaggaatctctggtactttcaacttcatgattgtattccaggctgagcacaacatccttatgcacccattccacatgttaggcgtagctggtgtattcggcggttccctattcagtgctatgcatggttccttggtaacctctagtttgatcagggaaaccacagaaaatgaatctgctaatgcaggttacagattcggtcaagaggaagaaacttataatattgtggctgctcatggttattttggccgattgatcttccaatatgctagtttcaataattctcgttctttacatttcttcctagctgcttggcctgtagtaggtatctggttcactgctttaggtatcagcactatggctttcaacctaaatggtttcaatttcaaccaatctgtagttgatagccaaggtcgtgtaattaatacttgggctgatattatcaaccgtgctaaccttggtatggaagttatgcatgaacgtaatgctcataatttccctctagatcta---gctgctgttgaagctccatctataaatggataa   [1062]
Nicotiana            atgactgcaattttagagagacgcgaaagcgaaagcctatggggtcgcttctgtaactggataactagcactgaaaaccgtctttacattggatggtttggtgttttgatgatccctaccttattgacggcaacttctgtatttattattgccttcattgctgctcctccagtagacattgatggtattcgtgaacctgtttcagggtctctactttacggaaacaatattatttccggtgccattattcctacttctgcagctataggtttacatttttacccaatctgggaagcggcatccgttgatgaatggttatacaacggtggtccttatgaactaattgttctacacttcttacttggcgtagcttgttacatgggtcgtgagtgggagcttagtttccgtctgggtatgcgaccttggattgctgttgcatattcagctcctgttgcagctgctaccgcagttttcttgatctacccaattggtcaaggaagtttttctgatggtatgcctctaggaatctctggtactttcaatttcatgattgtattccaggctgagcacaacatccttatgcacccatttcacatgttaggcgtagctggtgtattcggcggctccctattcagtgctatgcatggttccttggtaacttctagtttgatcagggaaaccacagaaaatgaatctgctaatgaaggttacagattcggtcaagaggaagaaacttataacatcgtagccgctcatggttattttggccgattgatcttccaatatgctagtttcaacaactctcgttcgttacacttcttcctagctgcttggcctgtagtaggtatctggtttaccgctttaggtatcagcactatggctttcaacctaaatggtttcaatttcaaccaatctgtagttgacagtcaaggccgtgtaattaatacttgggctgatatcattaaccgtgctaaccttggtatggaagttatgcatgaacgtaatgctcacaacttccctctagaccta---gctgctatcgaagctccatctacaaatggataa   [1062]
Helianthus           atgactgcaattttagagagacgcgaaagcgaaagcctatggggtcgcttctgtaactggataactagcaccgaaaaccgtctttacattggatggtttggcgttttgatgatccctaccttattgaccgcaacttctgtatttattatcgccttcattgctgctcctccagtagatattgatggtattcgtgaacctgtttctggatctctactttacggaaacaatattatttccggtgccattattcctacttctgcagctatcggtttgcacttttacccaatatgggaagcagcatccgttgatgaatggttatacaatggtggtccttatgaactaattgttctacacttcttacttggtgtagcttgttacatgggtcgtgagtgggagcttagtttccgtctgggtatgcgaccttggattgctgttgcatattcagctcctgttgcagctgcgactgctgttttcttgatctacccaattggtcaaggaagcttttctgatggtatgcctctaggaatttctggtactttcaacttcatgattgtattccaggctgagcacaacattcttatgcacccatttcacatgctaggcgtagctggtgtattcggcggctccctatttagtgctatgcatggttccttggtaacctctagtttgatcagggaaaccacagaaaatgaatctgctaatgaaggttacagattcggtcaagaggaagaaacttataatatcgtagccgctcatggttattttggccgattgatcttccaatatgctagtttcaacaactctcgttctttacatttcttcctagctgcttggcctgtagtaggtatctggttcactgctttaggtatcagtactatggctttcaacctaaatggtttcaatttcaaccaatcagtagttgatagccaaggccgtgttattaacacttgggctgatatcattaaccgtgctaaccttggtatggaagttatgcatgaacgtaatgctcataatttccctctagactta---gctgctattgaagctccatctacaaatggataa   [1062]
Spinacia             atgactgcaattttagagagacgcgaaagcgaaagcctatggggtcgcttctgtaattggataaccagcactgaaaaccgtctttacattggatggtttggtgttttgatgatccctaccttattgactgcaacttctgtatttattatagccttcattgctgctcctccagtagatattgatggtattcgtgaacctgtttccggatctctactttacggaaataatattatttcgggtgccattattcctacttctgcagctatagggttgcacttttatccaatctgggaagcggcatcggttgatgagtggttatacaatggtggtccttatgaactaattgttctacacttcttacttggtgtagcttgttatatgggtcgtgagtgggaacttagtttccgtctaggtatgcgcccttggattgctgttgcatattccgctccagttgcagcggctactgctgttttcttgatctacccaatcggtcaaggaagcttttctgatggtatgcctctaggaatctccggtactttcaactttatgattgtattccaggctgagcacaacatccttatgcacccatttcacatgttaggtgtagctggtgtattcggcggctccctatttagtgctatgcatggttccttggtaacttctagtttgatcagggaaaccacagaaaatgaatctgctaatgaaggttacagattcggtcaagaggaagaaacttataatatcgtagctgctcatggttattttggtcgattgatcttccaatatgctagtttcaacaactctcgttctttacacttcttcttagctgcttggcctgtagtaggtatttggtttactgctttaggtattagtactatggctttcaacttaaatggtttcaatttcaaccaatctgtagttgatagtcaaggtcgtgtaattaatacttgggctgatatcattaaccgtgctaaccttggtatggaagttatgcatgaacgtaatgctcataacttccctctagaccta---gctgctattgaagctccatctacaaatggataa   [1062]
Ranunculus           atgactgcaattttagagagacgcgaaagtgaaagcctatggggtcgcttctgtaactgggtaaccagcactgaaaaccgtctttacattggatggttcggtgttttgatgatcccaactttattgaccgctacttctgtatttattatcgccttcattgctgcacctccagtagatattgatggtattcgtgaacccgtttctgggtctctactttatggaaataatattatttctggtgctattattcctacttctgcagctatcgggttgcacttttatccgatttgggaagcagcatctgtcgatgaatggttatacaatggtggtccttatgaactaattgttctacacttcttacttggtgtagcttgttacatgggtcgtgagtgggaacttagtttccgtttaggtatgcgcccttggattgctgttgcatattcagctcctgttgcagcggctaccgctgttttcttgatctacccaattggtcaaggaagcttctctgatggtatgcctctaggaatttctggtactttcaactttatgattgtattccaggctgagcacaacatccttatgcacccatttcacatgttaggcgtagctggtgtattcggcggctccctattcagtgctatgcatggttctttggtaacctctagtttgatcagggaaaccactgaaaatgaatctgctaatgaaggttacagattcggtcaagaggaagaaacttataatatcgtagctgctcatggttattttggccgattgatcttccaatatgctagtttcaacaattctcgttctttacacttcttcttagctgcttggcctgtagtaggtatttggttcactgctttaggtatcagcactatggctttcaacctaaacggtttcaatttcaaccaatctgtagttgatagtcaaggtcgtgtaattaacacttgggcagatatcatcaaccgcgctaaccttggtatggaagttatgcatgaacgtaatgctcacaatttccctctagactta---gctgctgttgaagttccatctataaatggctaa   [1062]
Agrostis             atgactgcaattttagagagacgcgaaagtacaagcctgtggggtcgcttctgcaactggataactagcactgaaaatcgtctttacatcggatggttcggtgttttgatgatccctactttattgaccgcaacttctgtatttattatcgccttcatcgctgcccctccagtagatattgatggtattcgtgagcctgtttctggttctttactttatggaaacaatattatctctggtgctattattcctacttcggcagcgatcggattgcacttttacccaatttgggaagctgcatctgttgatgagtggttatacaatggtggtccttatgagctaattgttctacacttcttacttggtgtagcttgttatatgggtcgtgagtgggaacttagtttccgtttgggtatgcgtccttggattgctgttgcatactcagctcctgttgcggctgctactgctgttttcttgatttaccctattggtcaaggaagcttctctgatggtatgcctttaggaatatctggtactttcaactttatgattgtattccaggcagagcacaacatccttatgcatccattccacatgttaggtgtagctggtgtattcggcggttctttattcagtgctatgcatggttccttggtaacctctagtttgatcagggaaactactgaaaatgaatctgctaatgagggttacaaatttggtcaagaggaagaaacttataatattgtggctgctcatggttattttggccgattaatcttccaatatgctagtttcaacaactctcgttctttacacttcttcttggctgcttggccggtagtaggtatctggttcactgctttaggtattagtactatggctttcaacctaaatggtttcaatttcaaccaatctgtagttgatagtcaaggtcgcgttattaatacttgggctgatatcatcaaccgtgctaatcttggtatggaagtaatgcacgaacgtaatgctcacaacttccctctagatcta---gctgctcttgaagttccatctattaatggataa   [1062]
Lemna                atgactgcaattttagagagacgcgaaagtacaagcctatggggtcgtttctgcaactgggtaaccagcaccgaaaaccgtctttacatcggatggtttggtgttttgatgatccctaccctattgactgcaacttctgtatttattatcgccttcattgctgctcctccagtagatattgatggtattcgtgaacctgtttctggatctctactttacggaaacaatatcatttctggtgccgttattcctacttctgcagcgattggtttgcatttttatccaatctgggaagcagcatctgttgatgaatggttatacaatggtggtccttacgaactaatcgttttacacttcttacttggtgtagcttgctacatgggtcgtgagtgggaacttagtttccgtttgggtatgcgtccttggattgctgttgcatattcagctcctgtagcagctgctactgctgttttcttgatctaccctattggtcaaggaagtttttctgatggtatgcctctaggaatttctggtactttcaacttcatgattgtattccaggcagaacacaacatccttatgcatccattccacatgctaggcgtagctggtgtattcggcggctccctatttagtgctatgcatggttccttggtaacttctagtttgatcagggaaaccactgaaaacgaatctgctaatgaaggttacagattcggtcaagaggaagaaacttacaatatcgtagctgctcatggttattttggccgattgatcttccaatatgctagtttcaacaactctcgttctttacacttcttcctagctgcttggcctgtagtaggtatttggtttactgctttaggtattagcactatggctttcaacctaaatggtttcaactttaaccaatctgtagttgatagccaaggccgtgttattaacacttgggctgatatcatcaaccgtgctaatcttggtatggaagttatgcacgaacgtaatgctcacaacttccctctagactta---gctgcagttgaagctccatctaccattggataa   [1062]
Phalaenopsis         atgactgcaattttagagagacgcgaaagtacaagcctatggggtcgcttctgcaactggattaccagtactgaaaaccgtctttacatcggatggtttggtgttttgatgatccctactttattgaccgcaacttctgtttttatcattgccttcattgctgcccctccagtcgatattgatggtattcgtgaacctgtttctgggtctctactttatggaaacaatattatctctggtgccattattcctacttccgcagctataggtttgcatttttacccaatatgggaagcagcatctgttgatgagtggttatacaatggcggtccttatgaacttattgttctacactttttacttggtgtagcttgttacatgggtcgtgagtgggaacttagtttccgtctgggtatgcgcccttggattgctgttgcatattcagctcctgttgcggctgctacagctgttttcttgatctaccctattggtcaaggaagtttttctgatggtatgcctttaggaatatctggtactttcaacttcatgattgtcttccaggcagagcacaacattcttatgcatccatttcacatgttaggcgtagctggtgtattcggcggttccctattcagtgctatgcatggttctttggtaacttctagtttaatcagggaaaccactgaaaatgagtctgctaatgaaggttacagatttggtcaagaggaagaaacctataatattgtagccgctcatggttattttggccgattgatcttccaatatgctagtttcaacaattcccgttccttgcatttcttcttggctgcttggcctgtagtgggtatctggttcactgctttgggtattagtactatggcgttcaacttgaacggttttaattttaaccaatccgtagttgatagtcaaggtcgtgttattaacacttgggctgatatcataaatcgtgctaatcttggtatggaagtaatgcatgaacgtaatgcacacaacttccctctagatcta---gcttctgtagaagctccttcaataaatggataa   [1062]
Dioscorea            atgactgcaattttagagagacgcgaaagtacaagcctatggggtcgcttctgtaactggataaccagcactgaaaaccgtctttacattggatggtttggtgttttgatgatccctaccttattgaccgcaacttctgtatttattatcgccttcattgctgctcctccagtagatattgatggtattcgtgaacctgtttctggttctctactttatggaaacaatattatctctggtgccattattcctacttctgcagctataggtttgcatttttatccgatatgggaagcagcatctgttgatgagtggttatacaatggcggtccttatgaactaattgttctacacttcttacttggtgtagcttgttatatgggtcgtgagtgggaacttagtttccgtctgggcatgcgtccttggattgctgttgcatattcagctcctgttgcagctgctactgctgttttcttgatctatcctattggtcaaggaagtttttctgatggtatgcctttaggaatttctggtacttttaactttatgattgtattccaggcagaacacaatatccttatgcacccatttcacatgttaggcgtagctggtgtgttcggcggctccctatttagtgctatgcatggttctttggtaacctctagtttgatcagggaaaccactgaaaacgagtctgctaatgaaggttacaaattcggtcaagaggaagaaacttataatatcgtagctgctcatggttattttggtcgattgatcttccaatatgctagtttcaacaattctcgttctttacatttcctcttggctgcttggcctgtagtaggtatttggtttactgctttgggtattagtactatggctttcaacttaaatggtttcaatttcaaccaatctgtagttgacagtcaaggccgtgtcattaacacttgggctgatatcattaatcgcgctaaccttggtatggaagtaatgcatgaacgtaatgctcacaactttcctctagaccta---gctgctgttgaagctccatctacaaatggataa   [1062]
Acorus               atgactgcaattttagagagacgcgaaagtacaagcctatggggtcgcttctgtaactggataaccagcaccgaaaaccgcctttacattggatggttcggtgttttaatgatccctaccttattgaccgcaacttctgtatttattatcgccttcatcgctgctcctccagtagatattgatggtatccgtgaacctgtttccgggtctttactttatggaaacaacattatttctggtgccattattcctacatctgcagctataggtttgcacttttacccaatttgggaagcagcatccgttgatgagtggttatacaatggtggtccttatgaactaattgttctacacttcttacttggtgtagcttgttatatgggtcgtgagtgggaacttagtttccgtctgggtatgcgtccttggattgctgtcgcatattcagctcctgttgcagctgctactgctgttttcttgatctaccctattggtcaaggaagcttctctgatggtatgcctctaggaatatctggtactttcaactttatgattgtattccaggctgaacacaacatccttatgcatccattccacatgttaggcgtagctggtgtattcggcggctccctatttagtgctatgcatggttccttggtaacctctagtttaatcagggaaactactgaaaatgaatctgctaatgaaggttacagattcggtcaagaggaagaaacttataatatcgtcgctgctcacggttattttggccgattaatcttccaatatgctagtttcaacaattcccgttccctacatttcttcttggctgcttggcctgtagtaggtatctggttcactgctttaggtattagtactatggctttcaacctaaacggtttcaatttcaaccaatccgtagttgacagtcaaggtcgtgttattaacacttgggctgatatcatcaaccgtgctaaccttggtatggaagtaatgcatgaacgtaatgctcacaacttccctctagaccta---gcttctgttgaagcaccttctacaaatggctaa   [1062]
Drimys               atgactgcaattttagagagacgcgaaagcacaagcctatggggtcgcttctgcaactggataaccagcacggaaaatcgtctttatattggatggtttggtgttttgatgatccccaccttattgaccgcaacttctgtatttattatcgcattcattgctgctcctccagtggatattgatggtattcgtgaacctgtttctggttctttactttatggaaacaatattatctctggtgccattattcctacttctgcagccatcggtttgcacttttacccgatatgggaagcggcatctgttgatgaatggttatacaatggtggtccttatgaactaattgttctacacttcttacttggtgtagcttgttacatgggtcgtgagtgggaacttagtttccgtctgggtatgcgcccttggattgctgttgcatattcagctccagttgcagctgctactgctgttttcttgatctaccctattggtcaaggaagcttctctgatggtatgcctctaggaatatctggtactttcaattttatgattgtattccaggcggaacacaacatccttatgcatccatttcacatgttaggcgtagctggtgtattcggcggctccctattcagtgctatgcatggttccttggtaacttctagtttgatcagggaaaccacagaaaatgaatctgctaatgaaggttacagattcggtcaagaggaagaaacttataatatcgtcgccgctcatggttattttggccgattgatcttccaatatgctagtttcaacaattctcgttccttacatttcttcctagctgcttggcctgtagtaggtatctggttcactgctttaggtattagcaccatggctttcaacctaaatggtttcaatttcaaccaatctgtagttgatagtcaaggtcgtgttattaacacttgggctgatatcatcaatcgtgctaaccttggtatggaagttatgcatgaacgtaatgctcacaacttccctctagaccta---gctgctgtcgaagctccatctacaaatggataa   [1062]
Liriodendron         atgactgcaattttagagagacgcgaaagcacaagcctatggggtcgcttctgtaactggataaccagcactgaaaaccgtctttatattggatggttcggtgttttgatgatccctaccttattgaccgcaacttctgtatttattatcgccttcattgctgctcctccagtggatattgatggtattcgtgaacctgtttctgggtctctactttatggaaacaatattatctctggtgccattattcctacttctgcagctataggtttgcatttttacccaatatgggaagcagcatccgttgatgaatggttatacaatggtggtccttatgagctaattgttctacacttcttacttggtgtagcttgttacatgggtcgtgagtgggaacttagtttccgtctgggtatgcgcccttggattgctgttgcatattcagctcctgttgcagctgctactgctgttttcttgatttaccctattggtcaaggaagcttctctgatggtatgcctctaggaatctctggtactttcaacttcatgattgtattccaggctgagcacaacatccttatgcatccatttcatatgttaggcgtagctggtgtattcggcggctccctattcagtgctatgcatggttccttggtaacctctagtttgatcagggaaaccactgaaaacgagtctgctaatgaaggttacagattcggtcaagaggaagaaacttataatatcgtagctgctcatggttattttggccgattgatcttccaatatgctagtttcaacaattctcgttctttacatttcttcctagctgcttggcctgtagtaggtatctggttcactgctttaggtatcagcaccatggctttcaacctaaatggtttcaatttcaaccaatccgtagttgacagtcaaggtcgtgttattaacacttgggctgatatcatcaatcgtgctaaccttggtatggaagttatgcatgaacgtaatgctcacaacttccctctagaccta---gctgctgttgaagctccatctacaaatggataa   [1062]
Illicium             atgactgtaattttagagagacgcgaaagcacaagcctatggggtcgcttctgtaactggataaccagcactgaaaaccgtctttacattggatggttcggtgttttgatgatccctaccttattgaccgcaacttctgtatttattatcgccttcattgctgctcctccagtagatattgatggtattcgtgaacctgtttctggttctctactttatggaaacaatattatctctggtgcaattattcccacttctgcagctataggcttgcatttttacccgatatgggaagcagcgtccgttgatgaatggttatacaacggtggtccttatgagctaattgttctacacttcttacttggtgtagcttgttacatgggtcgtgagtgggaacttagtttccgtctaggtatgcgcccgtggattgctgttgcatattcagctcctgttgcagctgctactgctgttttcttgatctaccctattggtcaaggaagcttctctgatggtatgcccctaggaatatctggtactttcaacttcatgattgtattccaggctgaacacaacatccttatgcatccatttcacatgttaggtgtagctggtgtattcggcggctccctattcagtgctatgcatggttctttggtaacctctagtttgatcagggaaaccactgaaaatgagtctgctaatgcaggttacagattcggtcaagaggaagaaacttataatatcgtagctgctcatggctattttggccgattaatcttccaatatgctagtttcaacaattctcgttccttacatttcttcctagctgcttggcctgtagtaggcatctggtttaccgctttaggtatcagcaccatggctttcaacctaaatggtttcaatttcaaccaatccgtagttgacagtcaaggtcgtgtcattaacacttgggctgatatcatcaatcgtgctaaccttggtatggaagttatgcatgaacgtaatgctcacaacttcccgctagactta---gctgctgtcgaagctccgtctataaacggataa   [1062]
Chloranthus          atgactgcaattttagagagacgcgaaaccacaagtttatggggtcgcttttgtaactggataaccagcactgaaaaccgtctttacattggatggttcggtgttttgatgatccctaccttattgaccgcaacttctgtatttattatcgcctttattgctgctcctccagtagatattgatggtattcgtgaacctgtttctgggtctctactttatggaaacaatattatctctggtgccattattcctacttctgccgctataggtttgcatttttacccgatatgggaagcagcatccgttgatgaatggttatacaatggtggtccttatgagctaattgttctacacttcttacttggtgtagcttgttacatgggtcgtgagtgggagcttagtttccgtctgggtatgcgcccttggattgctgttgcatattcagctcctgttgcagctgctactgctgttttcttgatctaccctattggtcaaggaagcttctctgatggtatgcccctaggaatatctggtactttcaacttcatgattgtattccaggctgagcacaatatccttatgcatccatttcacatgttaggcgtagctggtgtattcggcggttccctatttagtgctatgcatggttccttggtaacctctagtttgatcagggaaaccacagaaaatgagtctgctaatgcaggttacagattcggtcaagaagaagaaacttataatatcgtagctgctcatggttattttggccgattgatcttccaatatgctagtttcaacaattctcgttccttacatttcttcctagctgcttggcctgtagtaggtatttggttcactgctttaggtatcagcaccatggctttcaacctaaatggttttaatttcaaccaatctgtagttgatagtcaaggtcgtgtcattaacacttgggctgatattatcaatcgtgctaaccttggtatggaagttatgcatgaacgtaatgctcataacttccctctagaccta---gctgctgttgaagctccatctataaatggataa   [1062]
Nymphaea             atgactgcaattttagagagacgcgaaagcacaagcctatggggtcgcttctgcaactgggtaaccagcactgaaaatcgtctttacattggatggttcggtgttttgatgatccctaccctattgaccgctacttctgtatttattatcgccttcattgcggctcctccagtagatattgatggtattcgtgaacctgtttctggttctctactttatggaaataatattatttctggtgccattgttcctacttctgcggctatcgggttgcatttttacccgatatgggaagcatcatccgttgatgaatggttatacaatggcggtccttatgaactaattgttctacacttcttacttggtgtagcttgttacatgggtcgtgagtgggagcttagcttccgtctgggtatgcgcccttggattgctgttgcgtattcagctcctgttgcagctgctactgctgttttcttgatctaccctattggtcaaggaagcttctctgatggtatgcctctaggaatatctggtactttcaacttcatgattgtattccaggctgaacacaacatccttatgcatccattccacatgttaggtgtggctggtgtattcggcggctctctattcagtgctatgcatggttccttggtaacctctagtttgatcagggaaactactgaaaatgagtctgctaatgaaggttacagattcggtcaagaggaagaaacctataatatcgtagctgctcatggttattttggccgattgatcttccaatatgctagtttcaacaactctcgttccttacacttcttcctagctgcttggcctgttgtaggtatctggttcaccgctttaggtatcagcactatggcattcaacctaaatggattcaatttcaatcaatccgtagttgacagtcaaggtcgtgttattaacacttgggctgatatcattaatcgtgctaaccttggtatggaagttatgcatgaacgtaatgctcacaacttccctctagatcta---gctgctgtcgaagctccatccacaaatggataa   [1062]
Amborella            ------------ctagagagacgcgaaagcacaagcttatgggggcgcttctgcaactggataaccagcaccgaaaaccgtctttacattgggtggttcggtgttttgatgatccctaccttattgaccgcaacttctgtatttattatcgccttcattgcggctcctccagtagatattgatgggatccgtgaacctgtttctggttctctactttatggaaacaatattctttctggtgccattattccaacctctgcagctataggtttgcatttttacccaatatgggaagcggcatccgttgatgaatggttatacaatggtggtccttatgagttaattgtcctacacttcttacttagtgtagcttgttacatgggtcgtgagtgggaacttagtttccgtctgggtatgcgcccttggattgctgttgcatattcagctcctgttgcagctgctactgctgttttcttgatctaccctattggtcaaggaagtttctcagatggtatgcctctaggaatatctggtattttcaacttgatgattgtattccaggcggagcacaacatccttatgcacccatttcacatgttaggcgtagctggtgtattcggcggctccctattcagtgctatgcatggttccttggtaacctctagtttgatcagggaaaccactgaaaatgagtctgctaatgcaggttacagattcggtcaagaggaagaaacctataatatcgtagctgctcatggttattttggtcgattgatcttccaatatgctagtttcaacaattctcgttccttacatttcttcctagctgcttggcccgtagtaggtatttggttcactgctttgggtattagcactatggctttcaacctaaatggtttcaatttcaaccaatccgtagttgacagtcaaggtcgtgtcatcaacacttgggctgatataatcaaccgtgctaaccttggtatggaagttatgcatgaacgtaatgctcacaatttccctctagactta---gctgctgttgaagctccatctacaaatggataa   [1050]
Pinus                atgaccgcaattatagaaagacgcgaaagcgcaaatttatggagtcgcttctgcgactggatcactagcactgaaaaccgtctttacattggatggttcggcgtcttgatgatccctaccctattgaccgcaacctctgtattcattattgctttcatcgcagctcctccagtagatattgatggtattcgtgaacctgtttctggttctcttctttatggaaacaatattatctccggtgccattattcctacctctgcagctatcggtttgcacttctatcccatctgggaagcagcttccgtcgatgaatggctatacaacgggggtccttacgagctaatcgttctacacttcctacttggtgtagcttgctatatgggtcgtgagtgggagcttagcttccgtctaggtatgcgtccttggattgctgttgcatactcagctcctgttgcagctgctactgccgttttcttgatctaccctattggtcaaggaagcttctctgacggtatgcctctaggaatctctggtactttcaatttcatgattgtattccaggctgagcacaatatccttatgcatccattccacatgttgggtgtagctggcgtattcggcggctctctattcagtgctatgcatggttctttggtaacttccagtttgatcagggaaactactgagaatcagtccgcaaatgcaggttacaaatttggtcaggaggaagaaacctacaatattgtggctgctcacggttatttcggccgattgatcttccaatatgctagtttcaacaactcccgttctttacatttcttcttagctgcttggcccgtagcaggtatctggtttaccgctctaggcataagcactatggctttcaacctaaatggattcaatttcaaccaatctgtagttgacagtcaaggccgtgtaattaacacttgggctgatatcattaatcgtgctaacctaggtatggaagttatgcacgaacgtaatgctcacaactttcctctggatcta---gccgctgttgaatctatttcaataggtggataa   [1062]
Ephedra              atgactgcaattttagaaagacgcgagagtgcaagtgcttggggtcgtttttgtaactggattactagtactgaaaatcgtctttatattggatggttcggtgttttaatgattccgactttgttgactgcaacttcagtttttattattgcttttattgcagctccgcctgtagatattgatggtattagagaacctgttgccggttctcttctttatggaaacaatataatttctggtgctattattcctacctctgcagctattggtttgcatttttatcctatttgggaagcagcttctgtggacgaatggttgtacaacggcggtccttatgagttaattgttcttcatttcttactttgcgtagcttgttacatgggccgtgaatgggaacttagctttcgtttaggtatgcgaccttggattgctgttgcatattcagctcctgttgcggctgctactgcagttttcttgatttatcctataggccaaggaagtttttcggatggtatgcccttaggcatttctggtactttcaacttcatgattgtattccaggcagagcataatattcttatgcatccttttcatatgttaggcgtagctggcgtttttggtggttctttatttagtgctatgcatggttctttggtaacttctagtttaataagggaaaccacagagagtgagtctgctaatgcaggttacaaatttggtcaggaagaagaaacttataatattgtcgcggctcacggttattttggtcgattgattttccaatatgctagttttaataattctcgttctttacatttcttcttagcggcttggcccgtagtaggtatctggtttactgctttgggtattagtactatggcgttcaacttgaatggattcaatttcaatcaatctgtagttgacagtcaaggtcgtgttattaatacttgggctgatataattaatcgtgctaatcttggtatggaagttatgcatgagcgcaatgctcacaattttcctcttgatttg---gcatcaatggaattcaattctatagatggttaa   [1062]
Gnetum               atgactgcaattttggaaagacgcgaaagcgcaagtgtttggggtcgtttttgtaactggatcactagtactgagaaccgcctttatatcggatggttcggtgttttgatgattccgactctattgactgcaacttctgtttttatcattgcttttattgcggctccaccagtagatattgatggtattcgtgaacctgttgctggttctcttctttacggaaacaatataatctctggtgctattattcctacttctgcggctatcggcttacacttttatccgatctgggaagcatcatccgtagatgaatggttgtacaatggtggtccttatgagttaattgttcttcattttctacttggtgtagcttgttacatgggtcgtgagtgggagcttagcttccgtttaggcatgcgcccttggattgctgttgcatactcagctccagttgcagctgctaccgcggttttcttaatctatcctataggtcagggtagtttttcagatggtatgcctttaggtatttctggtactttcaattttatgattgtgttccaagctgaacacaatattcttatgcacccatttcatatgttaggtgtagctggtgtttttggtggctctttatttagtgctatgcacggttctttagttacttctagtttgattagagagacgacagaaagtgagtctgctaatgctggttataagtttggtcaagaagaagaaacttacaatattgtagcagctcatggttattttggccgattaattttccagtacgctagctttaataactctcgttctttacatttcttcttagcggcttggcccgtagtaggtatctggtttactgctttgggcattagcactatggcattcaacttgaacggattcaactttaatcaatccgtagttgacagtcaaggtcgtgtaattaacacttgggctgatataataaaccgtgctaatcttggtatggaagtcatgcatgagcgaaacgctcacaattttcctcttgactta---gcttcggtggaattggattccatagatggttaa   [1062]
Welwitschia          atgactgcaattttagaaagacgcgaaagcgcaagtgtttggggtcgtttttgtgattggatcactagtactgaaaaccgtctttacattggatggtttggtgttttgatgatcccgactcttttgactgcaacctctgtttttattattgcttttatcgcagctccaccagtagatattgatggtattcgagaacctgttgccggttctcttctttatggaaataacatcatttctggtgctattattcctacctctgcagctattggtttgcacttttaccctatttgggaagcatcatcagtagacgagtggttatacaatggtggtccttatgaactaattgttcttcattttctattaggtgtagcttgttacatgggtcgtgagtgggaactgagcttccgtttaggtatgcgtccttggattgctgttgcatactcagctcctgttgcagctgcaaccgcagttttcttaatctatcctataggtcaaggaagcttttcagatggtatgcctttaggaatttctggtactttcaattttatgattgttttccaggctgaacacaatattcttatgcatcctttccatatgttaggtgtagctggtgtttttggcggctctttatttagtgctatgcatggttctttggttacttctagtttgatcagagaaactacagagagtgagtctgctaatgcaggttacaaatttggtcaggaagaagaaacctacaatattgtagcagctcacggttattttggccgattgatcttccaatacgctagttttaataactctcgttctttacatttcttcctagctgcttggcctgtagtaggtatctggtttactgctttgggtattagcactatggcgttcaacttaaacggattcaactttaatcaatctgtagttgacagtcaaggtcgtgtaattaacacttgggctgatataatcaatcgtgctaatcttggtatggaagttatgcatgagcgaaatgctcacaatttccctcttgactta---gcatcagtggaattgaattccatagatggttaa   [1062]
Cycas                atgaccgcaattctagagaaacgcgaaagcgcaagcctatggggtcgcttctgcgactggattaccagcaccgaaaaccgtctttacatcggatggttcggtgttttgatgatccctacccctttggttgcaacctctgtattcattatcgccttcatcgcagctcccccagtatatattgatggtattcgtgagcctgtccccggttctcttctttatgggaacaatatccgctacggtgctattattcccacctctgcagctattggtttacacctctaccctatttgggaagcagcttccgtcgatggatggcactattatgttggtccctacgagctaattgtgatgcatctcttacttggtgtagctcgttacatgggtcgtgagtgggaacttagcttccgtctaggtatgcgcccttggattgctgttgcatattcagctcctgtcgcagctgctactgctgttttcttgatctaccccattggtcaagggaacttctccgacggtatgcctctaggaatatctggtactttcaacttcatgatcgtattccaggctgagcacaacattcttatgcatccattccacatgttaggtgtagctggcgtattcggcggctctctattcagtgctatgcatggttctttggtaacctccagtttgatcagggaaactaccgagaatgagtctgctaatgcgggttacaaatttggtcaagagggagaaacctacaatatcgtagctgctcatggttattttggccgattgatcttccaatatgctagttttaacaactctcgctctttacatttcttcttagctgtttggcccgtagtaggtatctggtttactgctctgggtattagcactatggctttcaacttaaatggattcaatttcaatcaatctgtagttgacggtcaaggtcgtgtaattaacacttgggctgatatcatcaatcgcgcgaatcttggtatggaagttatgcacgaacgtaacgctcacaatttccctctagatttg---gccgttgccgaagtgacctttatagatggataa   [1062]
Ginkgo               atgactgcaactttagaaagacgcgaaagcgcaagcctatggggtcgcttttgcgattggattaccagcaccgaaaaccgcctttacattggatggttcggtgtcttaatgatccctacactattgaccgcaacctctgtattcatcatcgctttcattgcagctcctccagtagatattgatggtattcgcgagcctgtttctggttctcttctttatggaaacaatattatctccggtgctattattcccacctctgcagctattggtttgcacttctaccccatttgggaagcagcttccaccgatgaatggctatacaacggtggtccctatgagctaatcgttctacacttcctacttggtgtagcttgttacatgggtcgtgagtgggaacttagcttccgcttaggtatgcgcccttggattgctgttgcatactcagctcctgtcgcagctgctactgctgttttcttgatttaccccatcggtcaaggaagcttctccgacggtatgcctctaggaatttctggtactttcaattttatgattgtattccaggctgagcacaatatccttatgcatccattccacatgttaggtgtagctggcgtattcggcggctctctattcagtgctatgcatggttccttagtaacctctagtttgatcagagaaactaccgagaatgagtctgctaatgcaggttacaaattcggtcaggaggaagaaacctataatatcgtagctgctcacggttattttggacgattgatcttccaatatgctagtttcaataactcccgttccctacatttcttcttagctgcttggcctgtagtaggtatttggtttactgctctgggtattagcactatggctttcaacttaaatgggttcaatttcaaccaatctgtagttgatagtcaaggtcgtgtaattaacacttgggctgatataattaatcgtgctaaccttggtatggaagttatgcacgaacgtaacgctcacaacttccctttggatcta---gccgctgttgaagctctttctatagctgga---   [1059]
Angiopteris          atgaccgcaagtttagaaagacgcgaaagcgcaagcttatggggtcgcttctgcgactggatcaccagcaccgaaaaccgcctttacatcggatggtttggtgttttaatgattcctaccctattaaccgcaacctctgtattcatcattgctttcatcgcagctcctcctgtagatattgatggtattcgtgagcctgtttccggttctcttctttacggaaacaacattatttctggtgctatcatccccacttctgcagctattggtttacacttctacccaatctgggaagcagcttctgttgatgaatggttatacaatggtggtccttacgaactaattgttcttcacttcttacttggtgtagcttgctacatgggtcgtgagtgggaacttagcttccgtttaggtatgcgtccttggattgctgttgcatattcagctcctgttgcagctgctgccgcagttttcttgatctatcctattggtcaaggaagtttctctgacggtatgcctctagggatctctggtaccttcaacttcatgatcgttttccaagctgagcacaacatccttatgcatccttttcacatgttaggtgtagctggcgtattcggcggctctctattcagtgctatgcatggttctttggtaacttctagtttgatccgagaaactactgagaatgagtctgctaacgcaggttacaaatttggtcaagaagaagagacttacaacattgtagctgctcacggttactttggacgattaatcttccaatatgctagttttaacaactctcgttctctacacttcttcttagctgcttggcctgtagtaggtatttggttcaccgctttaggtatcagcactatggcatttaacttaaatggattcaacttcaaccaatctgtagttgacagtcaaggtcgtgtaatcaacacctgggctgatattattaaccgtgctaacctaggtatggaagttatgcatgaacgtaacgctcacaacttccctctagattta---gcttctgttgaagctccttccgtaaaagcatag   [1062]
Adiantum             atgaccgcaactttagaacgacgcgaaagcgcaagcctatggggtcgcttctgcgactggatcaccagcactgaaaaccgtctttacatcggatggtttggtgtcttgatgattcccaccctactaaccgcaacctctgtattcatcatcgccttcgtcgcagctcctcccgtagatattgacggtattcgcgagcccgtttctggttctttgctatacggtaacaacattatctctggcgctatcatccctacttctgcagctattgggttacacttctacccaatctgggaagcagcttccgtcgatgaatggctttacaatggtggtccctacgaactgatcgttcttcacttcctacttggtgtagcttgctacatgggtcgcgaatgggaactaagcttccgtttaggtatgcgcccctggattgctgtcgcttattcagctccagtcgcagctgctgccgccgtcttcctgatctatccaattggtcaaggaagtttctctgacggtatgcctctgggcatttctggtactttcaacttcatgatcgtattccaggctgagcacaacatccttatgcatcctttccacatgttgggtgtagctggcgtattcggcggctctctattcagtgctatgcatggttctttggtaacttctagtttgattagagaaactactgagaatgagtctgccaatgcaggttataagtttggtcaagaagaagaaacttacaacattgtagctgctcacggctacttcggtcgtttgatcttccaatatgctagcttcaacaattctcgttctctacacttcttcttagctgcttggcccgtggtaggtatctggttcaccgccttaggcatcagtactatggcattcaacttgaatggttttaacttcaaccaatctgtggttgacagccaaggtcgcgttataaacacctgggctgacatcataaaccgcgccaacctaggtatggaagtcatgcatgaacgtaacgctcataacttccccttagactta---gcctctgtcgacgccccttctataaacggataa   [1062]
Alsophila            atgaccgcaactttagaaagacgcgaaagcgcaagcctatggggtcgcttctgcgactggatcaccagcactgaaaaccgtctttacatcggatggttcggtgtcttaatgattcctaccctactaaccgcaacctctgtattcatcattgctttcgtcgcagctcctcctgtagatattgatggtattcgtgagcccgtttctggttctttgttatacgggaacaacattatctctggtgctatcattcctacttctgcagctatcgggttacacttctacccaatttgggaagcagcttccgttgatgaatggctatacaatggtggtccttacgaaatgatcgttcttcacttcctacttggtgtagcttgctacatgggtcgcgagtgggaactaagcttccgtttgggtatgcgtccttggattgctgttgcgtactcagctcccgtcgcagctgctgccgccgtcttcttgatctacccaattggtcaaggaagtttttctgacggtatgcctctaggcatttctggtactttcaattttatgatcgttttccaggctgagcataacatccttatgcatccttttcacatgttgggtgtagctggcgtattcggcggctctctattcagtgctatgcatggttctttggtaacttctagtttgatcagagaaactactgagaatgagtctgctaatgcaggttataagttcggccaagaggaagaaacctacaacatcgtagctgctcacggttatttcggccgtttgatcttccaatatgctagcttcaacaattctcgttctctacacttcttcttagctgcttggcccgtagtaggcatctggttcaccgctttaggtatcagcaccatggcattcaacttgaatggttttaacttcaaccaatccgtggttgacagccaaggtcgtgttattaacacttgggctgatatcataaaccgcgctaacctgggtatggaagttatgcatgaacgtaacgctcataacttccctctagactta---gcttctgttgaagctccttctataaacggataa   [1062]
Psilotum             atgaccgcaactttagaaagacgcgaaagcgcaagcttgtggggtcgtttttgcaactggatcaccagtaccgaaaatcgtctttacataggatggtttggcgttttgatgatccctaccctactaactgcaacctctgtattcattattgctttcattgcagctcctcctgtagatattgatggtattcgtgagcctgtttctggttctctcctttacggaaataacattatttcgggtgctatcattcctacttctgcagcgatcggtttgcacttttaccccatttgggaagccgcttccgttgatgaatggttgtacaatggtggtccttacgaattaatagttctacacttcttgcttggtgtcgcttgttacatgggtcgtgagtgggaacttagctttcgtttgggtatgcgtccttggatcgctgttgcatattcagctcctgttgcagctgctaccgctgttttcttgatttatcctattggtcaaggaagcttttcggacggtatgcctctagggatttctggtacgttcaacttcatgattgttttccaagctgagcacaacatccttatgcatccttttcacatgttaggtgtggctggcgtatttggcggttctttattcagtgctatgcatggttctttggttacttctagtttgatccgcgaaactactgagaatgagtccgctaacgcgggttacaagtttggtcaagaagaagagacttacaatattgtagctgctcatggttactttggtcggttaatttttcaatatgccagctttaacaattctcgttctttacacttcttcttagctgcttggcctgtagttggtatctggttcactgctttgggcatcagcaccatggcattcaacttgaatggtttcaactttaatcaatctgtagttgacagtcaaggtcgtgtcataaacacttgggctgacattataaatcgcgctaacctaggtatggaagttatgcatgaacgtaatgctcataattttcctctagattta---gcttccattgaggctcctttagtcaatggttag   [1062]
Equisetum            atgaccgcaattttagaaagacgcgaaagcgcaagcttatggggtcgtttctgcgattggattaccagcactgaaaaccgtctttacataggttggtttggtgttttgatgatccctaccctattaacggcaacctctgtatttatcattgccttcatcgcagctcctccagtagatattgatggtattcgtgaacctgtttctggttcgcttatttacggaaacaatattatttccggtgctattattcctacttctgctgctattggtcttcacttttatcctatttgggaagcagcttctgttgatgaatggctatacaatggtggtccttacgaattaattgttcttcactttttacttggtgtagcttgctacatgggtcgtgagtgggaacttagtttccgtttaggtatgcgtccttggattgctgttgcatattcagctcctgttgcagctgctactgcagttttcttgatctatcctattggtcaaggaagtttttctgacgggatgcctctaggtatttccggtactttcaacttcatgattgttttccaagctgaacacaacattcttatgcaccccttccatatgctaggtgtagctggtgtatttggtggctctctattcagtgctatgcatggttccttggtaacttctagtttgatcagagaaactaccgaaaatgaatctgctaacgctggttacaaatttggtcaagaagaagaaacttacaatatcgtagctgctcatggctattttggtcgattgattttccaatatgctagtttcaataattctcgttctttacatttcttcctagctgcttggcctgttgtaggtatctggtttactgctctaggtatcagtacaatggcattcaacctgaatggttttaatttcaaccaatctgttgttgacagtcaaggtcgtgtaattaatacttgggctgacattatcaaccgtgctaacctaggtatggaagttatgcatgaacgtaatgctcacaacttcccattagattta---gcttctgttgaagctccttctataaatggataa   [1062]
Isoetes              atgaccgcaattatagagagacgcgaaaacgcgagcctatggggtcgcttctgcaattggattaccagcactgaaaaccgcctttacattggatggtttggtgtattgatgattcctaccctactaactgcaacttctgtattcatcattgcttttatcgcagctcctccagtggatattgacggtatccgtgagcccgtttccggttctctcctttacggaaacaatatcatctctggtgccatcatcccaacttctgcagctatcggtttacacttctaccctatctgggaagcagcttccgttgatgaatggctatacaatggtggtccctacgaactaatcgttcttcacttcctacttggtgtagcttgctacatgggtcgtgaatgggaacttagcttccgtctgggtatgcgtccctggattgctgttgcatattcagctcccgttgcagctgctaccgctgtttttttaatttaccccatcggtcagggaagcttctccgatggtatgcctctgggaatctctggtaccttcaacttcatgattgtgttccaagctgaacacaacatccttatgcatccatttcatatgttgggtgtagctggtgtattcggtggctctttattcagtgctatgcatggttctctagtaacttcaagtttgatccgagaaaccacggagaatgaatctgctaatgcaggttataagtttggtcaagaggaagaaacctataacatcgtagctgctcacggttactttggccggttgatcttccaatacgctagctttaacaactcccgttctctacacttcttcttggctgcttggcctgtagtaggtatttggttcaccgcgttgggcatcagcaccatggctttcaacctaaatggtttcaacttcaaccaatctgtagttgacagtcaaggtcgtgtaatcaatacctgggctgacattatcaaccgtgccaaccttggtatggaagttatgcacgaacgtaacgctcacaacttccctctagattta---gcttctgttgaagctccttccgcaaacggttaa   [1062]
Selaginella.uncin    atgaccgcaactttagagagacgcgaaaatgcaagcctatggggtaacttctgcgattggatcaccagtaccgaaaatcgcctttacattgggtggttcggtgtactcatgatcccgaccctactaactgcaacctccgtattcattactgctttcatcgcagccccgccagtagatattgacggtattcgtgagcccgtttccggttctcttctatacgggaacaatataatctccggtgctatcatccccacctccgccgctatcggtttgcacttctaccccatctgggaagcggcttctattgatgaatggctgtataacggcggtccctacgaacttatcgttcttcacttcctgcttggcgtagcttgctacatgggtcgtgagtgggaacttagcttccgcctgggcatgcgcccttggatcgccgttgcatactcagcccctgttgcagccgccaccgccgttttcttgatctacccaatcggtcaaggaagcttctccgacggtatgcccttaggaatctcaggcactttcaacttcatgatcgtgttccaagctgagcacaacatccttatgcacccgttccacatgttgggtgtggctggcgtattcggcggatccctattcagtgctatgcatggttctttggtcacttctagcctgatccgggaaaccaccgagaatgaatccgctaatgcgggttacaggtttggtcaggaagaggaaacatataacattgtagctgctcacggttactttggtcgattgatcttccaatatgctagctttaacaactctcgttccctacacttcttcttggctgcttggcctgtggtaggtatctggttcactgctttgggcatcagcacaatggctttcaatctaaatggtttcaatttcaaccaatccgtagttgacagccagggacgtgtcatcaacacatgggccgacattatcaaccgcgccaaccttggtatggaagttatgcatgaacgtaacgctcacaacttccctctagatctggcagcttccattgaagctccttctctaaacggctaa   [1065]
Selaginella.moell    atgaccgcaactctagatagacgcgaaaacgcaagcctatggggtcgcttctgcgattggatcaccagcaccgaaaatcgcctttacattgggtggttcggtgtactgatgatcccgaccctgttaactgcaacctccgtattcattactgcttttatcgcagctccgccagtagatattgacggtattcgcgagcccgtttctggttctcttatatacgggaacaatataatctctggtgctattatccccacctccgccgctatcggtttgcacttctaccccatttgggaagcggcatctattgatgaatggctatacaacggcggtccctacgaactaatcgttcttcacttcctgcttggagtagcttgctacatgggtcgtgagtgggaacttagcttccgcttgggtatgcgcccttggatcgctgttgcgtactcagcccctgttgcagccgccaccgccgtttttttgatctaccctattggtcaaggaagcttctccgacggtatgcctttaggaatctctggcaccttcaactttatgatcgtgttccaagctgaacacaacatccttatgcatccgttccacatgttgggtgtggctggcgtattcggcggatctctattcagtgctatgcatggttccttggtaacttctagcctgatccgggaaaccactgagaatgaatccgctaacgcgggttacaggtttggtcaggaagaggaaacatataacattgtagctgctcacggttacttcggtcgattgatcttccaatatgctagctttaataactcccgttccctacactttttcttggctgcttggccagtagtaggtatctggtttaccgctttgggcataagcacaatggctttcaacctaaacggtttcaactttaaccaatccgtagttgatagccagggacgtgtcataaacacatgggccgacattatcaaccgcgccaaccttggtatggaggttatgcatgaacgtaacgctcacaacttccctctagatctg---gcttccgttgaagctccttctctaaatggctaa   [1062]
Huperzia             atgaccgcaactttagaaagacgcgaaagcgcaagcttatggggtcgtttctgcgactgggtcaccagcactgaaaaccgactttacattggatggttcggtgtattgatgatccctaccctattaactgcaaccgctgtattcataattgctttcatcgcagctcctccagtagatattgatggtatccgtgagcccgtatccggttctcttctttacggaaacaatattatttctggtgctatcattcctacttctgctgcgattggtttgcacttctaccctatctgggaagcagcttccgtggatgaatggttatacaatggcggtccttacgaattaattgttcttcacttcttgcttggcgtagcttgctacatgggtcgtgagtgggaactcagcttccgtttaggtatgcgtccttggatcgctgttgcatactcagctcctgttgcagctgctgccgctgttttcttgatttaccccattggtcaaggaagcttttctgacggtatgcctctaggaatctctggtacctttaacttcatgatcgtgttccaagctgagcacaacatacttatgcatccattccacatgttgggtgtagctggcgtatttggcggctctctattcagtgctatgcatggttccttggtaacttccagtttgatccgagaaactactgagaatgagtctgctaatgcaggttacaagtttggtcaggaggaagaaacatacaacatcgtagctgctcacggttactttggtcgattgattttccaatatgctagctttaacaactctcgttccctacatttcttcttagcggcttggcccgtagtaggtatttggttcaccgctttaggcattagcactatggctttcaacctaaatggtttcaattttaaccaatccgtagttgacagccaaggccgtgtaattaatacttgggctgacattatcaaccgtgctaaccttggtatggaagttatgcatgaacgtaatgctcacaacttccctctagactta---gcttctgttgaagctccttctgtaaatggctaa   [1062]
Physcomitrella       atgactgctactttagaaagacgcgaaagcgcaagcctatggggtcgcttctgcgactgggttaccagcactgaaaaccgcctttacatcggatggttcggtgttttaatgattcctactctattaactgcaacttctgtatttattattgctttcattgcagctcctcctgtagatattgatggtatccgtgagcctgtttctggttctcttctttacggaaacaacatcatctctgctgctatcatccctacttctgcagctatcggtttgcacttctacccaatttgggaagctgcttccgttgatgaatggctttacaacggtggtccttacgagttaatcgttcttcacttcttacttggtgtagcttgctacatgggtcgtgagtgggaacttagctaccgtttaggtatgcgtccttggatcgctgttgcatattcagctcctgttgcggctgctactgctgttttcttgatctacccaattggtcaaggaagcttctctgacggtatgcctttaggaatctctggtactttcaacttcatgattgtgttccaagctgaacacaacatccttatgcacccattccacatgcttggtgtagctggtgtattcggtggctctctattcagtgctatgcatggttccttagtaacttcaagtttaatccgtgaaactactgagaatgagtctgctaacgcaggttacaagtttggtcaagaggaagaaacttacaacatcgtagctgctcacggttactttggtagattaattttccaatacgctagctttaacaactctcgttctttacacttcttcttagctgcttggcctgtagtaggtatctggttcactgcattaggtatcagcactatggctttcaacttaaacggtttcaacttcaaccaatctgttgttgacagtcaaggtcgtgttattaacacttgggctgacatcatcaaccgtgctaaccttggtatggaagttatgcatgaacgtaacgctcacaacttccctctagactta---gcttctgttgaagctccttctgtaaacggttaa   [1062]
Tortula              atgactgcaactttagaaagacgcgaaagcgcaagcctatggggtcgcttctgcgactgggttaccagcactgaaaaccgcctttacatcggatggttcggtgtattaatgatccctactttattaactgcaacctctgtatttattatcgcttttatcgcagctcctcctgtagatattgatggtatccgtgaacctgtttctggttctcttctttacggaaacaacataatttctggtgctatcatccctacttctgcagctatcggtttgcacttttacccaatttgggaagctgcttccgttgacgaatggctatacaatggtggtccttatgaactaattgttcttcacttcttacttggtgtagcttgctacatgggtcgtgagtgggaacttagcttccgtttaggtatgcgtccttggattgctgttgcatattcagctcctgttgcggctgctactgctgttttcttgatctaccctattggtcaaggaagcttctctgacggtatgcctttaggaatctctggtacttttaacttcatgattgtgttccaagctgaacataacatccttatgcacccattccacatgcttggtgtagctggtgtattcggcggctctctatttagtgctatgcatggttccttggtaacttcaagtttaatccgagaaactactgagaacgaatctgctaacgcaggttacaagtttggtcaagaagaagaaacttacaacatcgtagctgctcatggttactttggtagacttatcttccaatacgctagctttaacaactctcgttctttacacttctttttagctgcttggcctgtagtaggtatctggtttactgcattaggtattagcacaatggctttcaacctaaatggttttaactttaaccaatctgttgttgaaagtcaaggtcgtgtaattaacacttgggctgatattatcaaccgtgctaaccttggtatggaagttatgcatgaacgtaacgctcacaacttccctctagattta---gcttctgttgaagctccttctgtaaacggttaa   [1062]
Anthoceros           atgaccgcaactttagaaagacgcgaaagcgcaagcctttggggtcgcttctgcgattgggttaccagcactgaaaaccgcctttacatcggatggtttggtgtattgatgatccctaccctattaaccgcaacctctgtattcatcattgctttcattgcagctcctcctgtagatattgatggtatccgtgaaccagtttccggttctcttctttacggaaacaatatcatttctggtgctatcattcctacttctgctgctatcggtttgcacttctaccctatttgggaagctgcttccgtagatgaatggctatataatggtggtccttacgaattaattgttcttcactttttacttggtgtagcttgctacatgggtcgtgagtgggaacttagcttccgtttaggtatgcgtccttggattgctgttgcatattcagctcctgttgcagctgccaccgcagttttcctgatttaccccattggtcaaggaagcttctctgatggtatgcctctaggaatttctggtactttcaacttcatgattgtattccaagctgagcacaacatccttatgcatccatttcacatgttgggtgtagctggcgtattcggcggctctctatttagtgctatgcacggttccttggtaacctctagtttaatccgagaaaccactgagaatgagtctgctaatgcaggttacaaatttggtcaagaggaagagacttacaacatcgtagctgctcatggttactttggccgattaatcttccaatacgctagttttaacaactctcgttctctacacttcttcttggctgcttggcctgtaataggtatttggtttactgctttaggcatcagcaccatggctttcaacttaaatggtttcaacttcaaccaatccgtagttgatagccaaggccgtgtaatcaatacttgggctgacatcatcaaccgtgctaaccttggtatggaagttatgcatgaacgtaacgctcacaacttccctctagattta---gcttctgttgaagctccttccgtaaatggctaa   [1062]
Marchantia           atgaccgctactttagaaagacgcgaaagcgcaagcatttggggtcgcttctgcgattgggttactagcactgaaaaccgtttatacattggatggtttggtgtattgatgattcctactttattaacagcaacttcagtattcattattgcttttattgcagctcctcctgtagatattgacggtatccgtgaacctgtatctggttctcttctttacggaaataacatcatttctggtgctattattcctacctctgcagctatcggtttacacttctaccctatttgggaagctgcttctgttgatgaatggttatacaatggtggtccttacgaacttatcgttcttcatttcttacttggtgtagcttgctacatgggtcgtgaatgggaacttagctatcgtttaggtatgcgtccttggattgctgttgcatattcagctccagttgctgctgctactgctgttttcttgatctaccctattggtcaaggaagtttctcagacggtatgcctttaggtatctctggtactttcaatttcatgattgtattccaagctgaacacaacatccttatgcacccattccatatgttgggtgtagctggtgtattcggcggttctctattcagcgctatgcatggttctttggtaacttcaagtttaatccgtgaaactactgagaatgagtctgctaatgcaggttacaagtttggtcaagaagaagaaacttacaacatcgtagctgctcacggttactttggtagattaatcttccaatacgctagctttaacaactctcgttctttacatttcttcttggctgcttggccagttgtaggtatttggtttactgctttaggtatcagcactatggctttcaacttaaatggttttaactttaaccaatctgttgttgacagtcaaggtcgtgtaattaacacttgggctgatattatcaaccgtgctaaccttggtatggaagttatgcatgaacgtaacgctcacaacttccctctagactta---gctgctgttgaagctcctgctgtaaatggttaa   [1062]
Chara                atgactgctactttagaaagacgtgaaagttcaaatttatggggtcgtttttgtgactgggttactagcactgagaaccgactatacattggatggtttggtgtattaatgattcctactcttttgactgcaacttctgtatttatcattgcttttattgcagctcctccagtagatatcgatggtattcgtgaacctgtttctggttctttgctttatggaaataatatcatctctggtgctattgttcctacatcagcagctattggcttacatttttatcctatatgggaagcagcttcacttgatgaatggctttataatggtggcccttatgaaatgattgtccttcatttcttactgggtgtagcttgttacatgggtcgtgaatgggaacttagcttccgtttgggcatgcgtccttggattgctgttgcatattctgctcctgtagcagcagctactgctgtatttttaatttatcctattggacaaggaagcttctctgatggaatgcctttgggtatttctggaacttttaattttatgattgttttccaagcagaacacaatatattaatgcatccttttcatatgctaggtgtagctggtgtttttggcggctctttatttagtgctatgcatggttctttagtaacttctagtttaatccgtgaaactaccgaaaatgaatctgctaatgcaggttacaaatttggtcaagaagaagaaacttataacattgtagcagctcatggctactttggtcgtttgatctttcaatacgctagttttaacaattctcgttctcttcatttcttcctagctgcttggccagtagtaggtatttggttcactgctttaggaattagtaccatggcttttaaccttaatggtttcaatttcaatcaatctgtagttgatagtcaaggtcgtgttatcaatacttgggcagatattattaaccgtgccaatctaggtatggaagttatgcatgaacgtaatgctcataactttcctttggatcta---gcatctgtggaagctccttctataaatgcttaa   [1062]
Chaetosphaeridium    atgactgctactttagaaagacgcgaaagcgcaagcttatggggtcgtttttgtgactgggttactagcactgagaaccgtttatacatcggctggttcggtgttgtaatgattcctactttattaactgcaacttctgtattcatcatcgctttcattgctgctcctcctgtagacattgacggtatccgtgagcctgtttctggttcgcttctttatggtaacaatatcatctctggtgcaattgttcctacttcagctgctatcggtttacacttctaccctatctgggaagctgcttctgttgacgaatggttatacaacggtggtccttacgaattaatcgttcttcacttcttccttggcatttgttgctacatgggtcgtgagtgggaacttagctaccgtttaggtatgcgtccttggatcgctgtagcttactcagctcctgttgcagcagctactgcagttttcttgatctacccaattggacaaggaagcttctctgacggtatgccattaggtatctctggtactttcaacttcatgatcgtattccaagctgagcacaacatccttatgcacccattccacatgttgggtgttgctggtgttttcggcggctctctatttagcgctatgcatggttctttggtaacttctagcttaatccgtgaaactactgaaaacgaatcagctaacgctggttacaagttcggtcaagaagaagaaacttacaacattgttgctgcacacggctactttggtcgtttaatcttccaatacgctagtttcaacaactctcgttctttacacttcttcttagctgcttggcctgttgtaggtatttggttcactgctttaggtattagcactatggctttcaacctaaatggtttcaacttcaaccaatcagttgttgatagccaaggtcgtgtaatcaacacttgggctgatatcatcaaccgtgctaacttaggtatggaagttatgcatgaacgtaatgctcacaacttccctctagattta---gcttctgtagaagctccttctgttaacggttaa   [1062]
Staurastrum          atgaccgctactttagaaagacgcgaaagcgcaaatctttgggctcgcttctgcgactggattactagcactgaaaaccgcctatacatcggttggttcggcgtattgatgttccctcttcttctaactgcaacttctgtattcatcattgctttcatcgcagctcctccagttgatatcgacggtatccgtgagcctgttgctggttcccttctatacggaaacaacatcatctctggtgctatcgttccttcttctgcagctatcggtttgcatttctacccaatctgggaagctgcttccgttgatgaatggctatacaatggtggtccttacgaactaatcgttcttcatttccttctaggtgtagcttgctacatgggtcgtgaatgggaactatctttccgtttaggtatgcgtccttggatcgctgttgcatactccgctcctgttgcagctgctactgcagtattcctaatctacccaatcggacaaggtagcttctccgacggtatgcctctaggtatctctggtactttcaacttcatgatcgtattccaagctgagcacaacatccttatgcacccattccatatgttaggtgtagctggtgttttcggcggctctctatttagcgctatgcatggttccttggttacttccagcttaatccgtgaaactactgaaaacgaatccgtaaactctggttacaaattcggtcaagaatttgaaacttacaacatcgttgcagctcacggttactttggacgtctaattttccaatacgctagtttcaacaactctcgttctttacacttcttcctagctgcttggcctgtagtatgtatctggtttactgctctaggtatcagcactatggctttcaacctaaacggtttcaacttcaaccaatccgtagttgacagccaaggtcgtgtaatcaacacttgggctgacatcatcaaccgtgctaacctaggtatggaagtaatgcacgagcgtaacgctcacaacttccctctagacttg---gca---------------------------tag   [1035]
Zygnema              atgaccgctactttagaaagacgcgaaagcgcaagcctatggggtcgcttctgcgactgggttaccagcactgaaaaccgcctttacattggttggttcggtgtaatcatgattcctacccttttaactgcaacttccgtattcattattgctttcatcgcagctcctccagtagatattgacggtatccgtgagcctgttgctggttctcttttattcggcaacaacatcatctctggtgctatcgttcctacttctgcagcaatcggtttgcacttctaccctatctgggaagctgcttccgttgatgaatggctatacaacggtggtccttacgaactaatcgtacttcatttccttcttggcgtatgttgctacatgggtcgtgaatgggaacttagtttccgtttaggtatgcgtccttggattgctgttgcatactctgctcctgttgcagctgctaccgctgtattcttgatctacccaattggtcaaggaagcttctctgatggtatgcctctaggtatttctggtactttcaacttcatgattgtgttccaagctgagcacaacatccttatgcacccattccacatgttaggtgtggcaggcgttttcggcggctctctattcagcgcaatgcatggttccttggtaacttctagcttgatccgtgaaactactgaaaacgaatctgctaacgcaggttacaaattcggtcaagaagaagagacttacaacatcgtagctgctcatggttactttggtcgtctaatcttccaatacgctagtttcaacaactctcgttctctacacttcttcttggctgcatggcctgtagttggtatctggttcactgctttgggcgttagcactatggcattcaacctaaacggtttcaacttcaaccaatctgtagtagatagccaaggtcgtgtaattaacacttgggctgacatcatcaaccgtgctaacctaggtatggaagtaatgcacgagcgtaacgctcacaacttccctctagacttg---gcttctgttgaagctcctgttgta---ggataa   [1059]
Chlorokybus          atgacagctacattagagagacgcgaaagcgcaagcctatggagtcgcttctgcgactggattactagtactgacaaccgtttatacatcggttggttcggtgtattaatgatcccattattactaactgcaacttccgtattcatcattgcttttattgcagctcctccagttgacatcgacggtatccgcgaacctgtatctggttctttactatacggtaacaacatcatctctggtgctattgttccaacctctgcagctatcggtctacacttctacccaatctgggaagctgcttctcttgatgagtggctatacaacggtggtccttacgaaatgatcgttctacacttcctattaggcgtttgctgctacatgggtcgtgaatgggaactaagtttccgtttaggtatgcgtccttggatcgcagtagcttactctgctccagttgcagctgcaactgcagttttcttaatctacccaatcggtcaaggaagtttctctgacggtatgcctctaggtatctccggaactttcaacttcatgatcgttttccaagcagaacacaacatcctaatgcaccctttccacatgttgggtgttgctggtgttttcggcggttctctatttagtgctatgcatggttctctagttacttccagtttgatccgtgaaactactgaaaatgaatctgctaacgcaggttacaaattcggtcaagaagaagagacttacaacatcgttgcagctcacggctacttcggtcgtctaatcttccaatacgctagtttcaacaactcccgtgctctacacttcttcttagctgcatggccagtaattggtatttggttcactgctttaggtatcagcactatggctttcaacctaaacggtttcaactttaaccaatctgtagtagacagccaaggccgtgtaatcaacacttgggctgacatcatcaaccgtgctaacctaggtatggaagttatgcacgaacgtaacgctcacaacttcccactagactta---gcttctgttgaagctccatctgtaaacggatag   [1062]
Mesostigma           atgacagctactttagaaagacgcgaaagcgcaaacctatggggtcgtttctgtgaattcattacaagcactgaaaaccgtttatatatcggttggttcggtgttattatgatcccttgcttattaactgctatttccgtatacatcattgctttcgttgcagctcctccagttgatatcgatggtatccgtgaacctgtttctggatctttactatatggtaacaacattatcagtggatctgtaattcctatgagcaatgctattggtttacacttctacccaatctgggaagctgcttccttagatgaatggttatacaacggtggtccttacctaatggttgtatgccacttcttattaggtattgcttgctacatgggtcgtgagtgggaattaagcttccgtctaggtatgcgtccttggatcgcagttgcttactctgcacctgtagctgctgctacagctgttttcttgatctacccaattggtcaaggtagcttctccgatggtatgcctttaggtatttccggaactttcaacttcatgattgttttccaagctgaacacaacatccttatgcacccattccatatgcttggtgttgcaggtgttttcggtggctctctattcagtgctatgcatggttctttagttacttctagcttaatccgcgaaacaactgaaaatgaatctgctaacgctggttataaatttggtcaagaagaagaaacttacaatattgttgctgctcacggctattttggtcgtttaattttccaatatgctagtttcaacaactctcgttctttacacttcttcttagctgtttggccagttgtaggtatttggttcactgctatgggtatttctactatggcattcaacctaaatggtttcaacttcaaccaatctgttgttgatagccaaggtcgtgtaatcaacacttgggctgatatcatcaaccgtgctaacttaggtatggaagttatgcatgagcgtaatgctcacaacttccctctagattta---gcgtctgttgaagctcctgctgttaacggttaa   [1062]

[                             10        20        30        40        50        60        70        80        90        100       110       120       130       140       150       160       170       180       190       200       210       220       230       240       250       260       270       280       290       300       310       320       330       340       350       360       370       380       390       400       410       420       430       440       450       460       470       480       490       500       510       520       530       540       550       560       570       580       590       600       610       620       630       640       650       660       670       680       690       700       710       720       730       740       750       760       770       780       790       800       810       820       830       840       850       860       870       880       890       900       910       920       930       940       950       960       970       980       990       1000      1010      1020      1030      1040      1050      1060      1070      1080      1090      1100      1110      1120      1130      1140      1150      1160      1170      1180      1190      1200      1210      1220      1230      1240      1250      1260      1270      1280      1290      1300      1310      1320      1330      1340      1350      1360      1370      1380      1390      1400      1410      1420      1430      1440      1450      1460      1470      1480      1490      1500      1510      1520      1530      ]
[                             .         .         .         .         .         .         .         .         .         .         .         .         .         .         .         .         .         .         .         .         .         .         .         .         .         .         .         .         .         .         .         .         .         .         .         .         .         .         .         .         .         .         .         .         .         .         .         .         .         .         .         .         .         .         .         .         .         .         .         .         .         .         .         .         .         .         .         .         .         .         .         .         .         .         .         .         .         .         .         .         .         .         .         .         .         .         .         .         .         .         .         .         .         .         .         .         .         .         .         .         .         .         .         .         .         .         .         .         .         .         .         .         .         .         .         .         .         .         .         .         .         .         .         .         .         .         .         .         .         .         .         .         .         .         .         .         .         .         .         .         .         .         .         .         .         .         .         .         .         .         .         .         .         ]
[psbB]
Arabidopsis          atgggtttgccttggtatcgtgttcatactgttgtattgaatgatcccggtcgtttacttgctgttcatataatgcatactgctctagttgctggttgggctggttcgatggctctatatgaattagcagtttttgatccctccgaccccgttcttgatccaatgtggagacaaggtatgttcgttatacctttcatgactcgtttaggaataaccaattcttggggcggttggaatattacaggggggactataacgaatccgggtctttggagttacgaaggggtagccggagcacatatagtgttttctggtttgtgcttcttggcagctatttggcattgggtatattgggatctagaaattttttgtgatgaacgtacaggaaaaccttctttggatttgcccaagatttttggaattcatttatttctttcaggagtggcttgcttcggttttggcgcatttcatgtaacaggattatatggtcctggaatatgggtatccgacccttatggactaaccggaaaggtacaacccgtaaacccggcgtggggcgtggagggttttgacccttttgttccgggaggaatagcctctcatcatattgcagcagggacgttgggtatattagcgggcctattccatcttagtgttcgtccgcctcaacgtctatacaaaggattacgtatgggcaatattgaaaccgtcctttccagtagtattgctgctgtcttttttgcagcttttgttgttgctggaactatgtggtatggttctgcaactactcccatcgaattatttggtcctactcgttatcaatgggatcagggatactttcaacaagaaatatatcgaagagttagtgctggactggctgaaaatcaaagtttatcagaagcttgggcgaaaattcctgaaaaattagctttttatgattatattggtaataatccagcaaaaggggggttattccgagcgggttcaatggacaatggggatggaatagctgttggatggttaggccaccccgtctttagaaataaagaagggcgtgaactttttgtacgccgcatgcctactttttttgaaacttttccggtagttttggtagacggagacggaattgttagagctgacgtcccgtttagaagggcagaatcaaaatatagtgtcgaacaagtaggtgtaactgttgagttttatggtggtgaactcaatggagtgagttatagtgatcccgcaactgtgaaaaaatatgctagacgggctcaattgggtgagatttttgaattagatcgtgcgactttgaaatctgatggtgtttttcgtagcagcccaagaggttggtttacgtttggacatgcttcgtttgctctacttttcttctttggacacatttggcatggtgctagaaccctcttcagagatgtttttgctggtattgatccagatttggatgctcaagtggaattcggggcattccaaaaacttggagatccaactacaaaacgacaagcagtc------------tga   [1527]
Morus                atgggtttgccttggtatcgtgttcatacggtcgtattgaacgatcccggtcgtttgatttctgtccatataatgcatacagctctggttgctggttgggccggttcgatggctctatatgaattagctgtttttgatccctctgaccctgttcttgatccaatgtggagacagggtatgttcgttatacccttcatgactcgtttaggaataaccaattcatgggggggttggagtattaccggggggactataacgaatccgggtatttggagttacgaaggtgtggctggtgcacatattgtgttttctggcttgtgctttttggcagctatctggcattgggtgtattgggatctagaaatattttgtgatgaacgtacaggcaaaccctctttggatttgcccaagatctttggaattcatttatttctctcaggagtggcgtgctttggttttggcgcatttcatgtaacaggattgtatggtcctggaatatgggtatccgatccttatggactaacgggaagggtacaagctgtaaatccagcatggggtgtggaaggttttgatccttttgttccgggaggaatagcctctcatcatattgcagcaggaaccttgggcatattggcgggtctattccatcttagtgtccgtccgccccaacgtctatacaaaggattacgtatgggaaatattgaaaccgtcctttccagtagtatcgctgcggtcttttttgcagcttttgtagttgctggaactatgtggtatggctcggcaactacccccattgaattatttggtcccacccgttatcaatgggatcaaggatacttccaacaagaaatatatcgaagagttagtgctgggctagccgaaaataaaagtttatctgaagcttggtctaaaattcctgaaaaattagccttttatgattacattggcaataatccggcaaaagggggattatttagagcgggctcaatggacaacggggatggaatagctgttggttggttaggacacccgatctttagagataaagaagggcgtgaactttatgtacgtcgtatgcctactttttttgaaacatttccggttgttttggtagacggagacggaattgttagagccgatgtcccttttagaagggcagaatcgaaatatagtgtcgaacaagtaggtgtaactgttgagttctatggcggtgaactcaatggagtcagttatagtgatccagctactgtgaaaaaatatgctagacgtgctcaattgggtgaaatttttgaattagatcgtgcgactttgaaatccgatggtgtttttcgtagcagtccgaggggttggtttacttttggacatgcttcgtttgctctgctcttcttctttggacacatttggcatggtgctagaaccctgttcagggatgtttttgctggtattgacccggatttggatgctcaagtggaatttggagcattccaaaaacttggagatccaactacaagaagacaagtagtc------------tga   [1527]
Vitis                atgggtttgccttggtatcgtgttcatactgtcgtattgaatgatcccggtcgattgatttctgtccatataatgcatacagctctggttgctggttgggccggttcgatggctctatatgaattagcagtttttgatccctctgaccccgttcttgatccaatgtggagacaaggtatgttcgttatacccttcatgactcgtttaggaataactaattcatggggcggttggagtatcacaggcgggactataacgaatccgggtatttggagttacgaaggtgtggccggggcacatattgtgttttctggcttgtgcttcttagcagctatctggcattgggtgtattgggatctagaaatattttgtgatgaacgtacaggaaaaccttctttggatttgcccaagatctttggaattcatttatttctatcagggttggcttgctttggttttggcgcctttcatgtaacaggcttgtatggtcctggaatctgggtgtccgacccttatggactaactggaaaagtacaatctgtaaatccagcgtggggcgtggaaggttttgatccttttgttccgggaggaatagcctctcatcatattgcagcaggtacattgggcatattagcaggcctattccatcttagtgtccgtccgcctcaacgtctatacaaaggattacgtatgggaaatattgaaaccgtcctgtccagtagtattgctgctgtcttttttgcagcttttgttgttgctggaactatgtggtatggttcagcaactaccccgatcgaattatttggtcccactcgttatcaatgggatcagggatacttccaacaagaaatatatcgaagagttggtgctgggctagccgaaaatcaaagtttatcagaagcttggtctaaaattcctgaaaaattagccttttatgattacatcggcaataatccggcaaaagggggattattcagagcgggttcaatggacaatggggatggaatagctgttggatggttaggacaccctatctttagagataaagaaggtcgtgaactttttgtacgtcgtatgcctaccttttttgaaacatttccagtcgttttggtagacggagacggaattgttagagccgatgttcctttcagaagggcagaatcgaagtatagtgtcgaacaagtaggtgtaactgttgagttctatggcggcgaactcaatggagtcagttatagtgatcctgctactgtgaaaaaatatgctagacgtgctcaattgggtgaaatttttgaattagatcgtgctactttgaaatccgatggtgtttttcgtagcagtccaaggggttggtttacttttggacatgcttcatttgctctgctcttcttcttcggacacatttggcatggtgctagaaccttattcagagacgtttttgctggtattgacccggatttggatgctcaagtggaatttggaacattccaaaaacttggggatccaactacaagaagacaagtagtc------------tga   [1527]
Nicotiana            atgggtttgccttggtatcgtgttcataccgttgtattgaatgatcccggtcggttgctttctgttcatataatgcatacagctctggttgctggttgggccggttcgatggctctgtatgaattagcggtttttgatccttctgatcctgttcttgatccaatgtggagacagggtatgttcgttatacccttcatgactcgtttaggaataaccaattcatggggcggttggagtatcacaggggggactgtaacgaatccgggtatttggagttacgaaggtgtagctggagcacatattgtgttttctggcttatgctttttggcagctatctggcattgggtgtattgggatctagaaatattttgtgatgaacgtacaggaaaaccttctttggatttgccaaagatctttggaattcatttatttctctcaggggtggcttgctttggttttggtgcatttcatgtaacaggcttgtatggtcccggaatatgggtgtccgacccttatggactaacgggaaaagtacaacctgtaaatccagcgtggggcgtggaaggttttgatccttttgttccaggaggaatagcctctcatcatattgcagcaggaacattgggcatattagcgggcctattccatcttagcgtccgtccgccacaacgtctatacaaaggattgcgtatgggaaatattgaaaccgtcctttccagtagtatcgctgctgtcttttttgcagcttttgttgttgccggaactatgtggtatggttcggcaacaaccccgattgaattatttgggcccactcgttaccaatgggatcaggggtacttccagcaagaaatatatcgaagagttagtgctgggctagcagaaaatcaaagtttatcagaagcctggtctaaaattcctgaaaaattagctttttatgattacatcggcaataatccggcaaaagggggattattcagagcgggctcaatggataacggggatggaatagcggttggatggttaggacaccctatctttagagataaagaaggccgtgaactttttgtacgtcgtatgcctactttttttgaaacatttccggtcgttttggtagatggcgatggaattgttagagccgatgttccttttagaagggcagaatcgaagtatagtgttgaacaagtaggtgtaactgttgagttctacggcggtgaactcaacggcgtcagttatagtgatcctgctactgtgaaaaaatatgctagacgtgctcaattgggtgaaatttttgaattagatcgtgctactttgaaatccgatggtgtttttcgtagcagtccaaggggttggtttacttttgggcatgcttcgtttgctttgctcttcttcttcggacacatttggcatggtgctagaaccttgttcagagatgtttttgctggtattgacccagatttagatgctcaagtcgaatttggagcattccaaaaacttggagatccaactacaaaaagacaggcagcc------------tga   [1527]
Helianthus           atgggtttgccttggtatcgtgttcataccgttgtattgaatgatcccggacggttgctttctgttcatataatgcatacagctttggttgctggttgggccggttcgatggccctgtatgaattagcagtttttgatccttctgaccctgttcttgatccaatgtggagacagggtatgttcgttatacccttcatgactcgtttaggaataacaaattcctggggcggttggagtatcacgggggggactataacgaatccgggtatttggagttacgaaggtgtggctggagcgcatattgtgttttctgggttgtgctttttggcagctatctggcattgggtatattgggatctagaaatattttgtgatgaacgtacaggaaaaccctctttggatttgcccaagatctttggaatacatttatttcttgcaggtctggcttgctttggttttggtgcatttcatgtaacaggcttgtatggtcctggcatatgggtgtccgatccttatgggctaacagggaaagtacaatctgtaaatccatcgtggggtgtagagggttttgatccttttgttccgggaggaatagcctctcatcatattgcggcagggactttgggcatattagcaggtctattccatcttagcgtccgcccgccccaacgtctatacaaaggattgcgtatgggcaatattgaaactgtcctttccagtagtatcgctgctgtcttttttgcagcttttgttgttgccggaactatgtggtatggttcagcaactacccccatcgaattatttgggcctactcgttatcaatgggatcagggatacttccaacaagaaatatatagaagagttagtgctgggttagccgaaaatcaaagtttatcagaagtttggtctaaaattcctgaaaaattagccttttatgattacatcggaaataatccggcaaaagggggattattcagggcgggctcaatggataacggggatggaatagcggttggatggttaggacatcctatctttagagataaagaaggccgtgaactttttgtacgtcgtatgcctaccttttttgaaacatttccggtcgttttggtagacggagacggaattgttagagccgatgttccttttcgaagggcggaatctaagtatagtgtcgaacaagtaggtgtaactgttgagttctatggtggtgaactcaatggagtcagttatagtgatcctgttactgtcaaaaaatatgctagacgcgctcaattgggggaaatttttgaattagatcgtgctactttgaaatctgatggtgtttttcgtagcagtccaaggggttggtttacttttggacatgcttcatttgctttgctcttcttcttcggacacatttggcatggttctcgaaccttgtttagagatgttttcgctggtattgacccagatttggatgctcaagtagaatttggagcattccaaaaacttggagatccaactacaagaagacaagcaatc------------tga   [1527]
Spinacia             atgggtttgccttggtatcgtgttcatactgttgtattgaatgatcccggccggttgatttctgtccatatcatgcatacagctctggttgctggttgggccggttcgatggctctatatgaattagctgtttttgatccctctgaccccgttcttgatccaatgtggagacagggtatgttcgttatacctttcatgactcgtttaggaataaccaattcgtggggcggttggagtattacagggggtactataacggatcctggcatttggagttacgaaggtgtggccggagcgcatattatgttttcgggcttgtgctttttggccgctatttggcattgggtatattgggatttagaaatattttcggatgaacgtacaggaaaaccttctttggatttgcctaagatttttggaattcatttatttctttccggggtggcttgttttggttttggtgcatttcatgtaacaggcttgtacgggcccggaatatgggtatccgatccttatggactaactggaaaagtacaacctgtaagtccagcatggggcgtggaaggttttgatccttttgttccaggaggaatagcctctcatcatattgcagcaggaacattaggtatattagcaggtctattccatcttagtgtccgtccgcctcaacgtctatacaaaggattacgtatgggcaacattgaaaccgttctttctagtagtatcgctgctgtcttttttgcagcttttgttgttgcgggaactatgtggtatggttccgcaactaccccgatcgaattatttggccccactcgttatcaatgggatcagggatactttcagcaagaaatataccgacgagtaagtgctgggctagccgaaaatcaaagtttctcagaagcttggtcaaaaattcccgagaaattggctttttatgattacattggaaataatccggcgaaagggggattatttagagcaggctcaatggacaacggcgatggaatagctgttggatggttaggacaccctatttttagagataaagaaggacgtgaactctttgtacgacgtatgcctactttttttgaaacctttccggtcgttttgatagatggggacggaattgttcgagctgatgttccttttagaagagcagaatctaagtatagcgttgaacaagtaggtgtaactgttgagttttacggcggcgaactaaacggagttagttatagcgatcctgctactgtcaaaaaatatgctagacgtgctcaattaggtgaaattttcgaattagaccgtgctactttgaaatcagatggtgtttttcgcagtagtccgaggggttggtttacttttggacatgcttcctttgccctactcttcttcttcggacacatttggcatgggtctagaaccttgttcagagatgtttttgctgggattgaccccgatttggatgttcaagtagaatttggcgcattccaaaaaattggagatccaactacaagaagacaaggagtt------------taa   [1527]
Ranunculus           atgggtttgccttggtatcgtgttcataccgtcgtattgaatgatcccggtcggttgcttgctgtacatataatgcatacagctctcgtttctggttgggccggttcaatggctctctacgaattagccgtttttgatccctctgaccccgttcttgatccaatgtggagacagggtatgttcgttatacccttcatgactcggttaggaataaccaactcatggggtggttggagtattacaggagggactataacgaatccgggtatttggagttacgaaggtgtggccggggcacatattgtgttttctggtttgtgcttcttggcagctatctggcattgggtatattgggatctccaaatattctgtgatgaacgtacagggaaaccctctttagatttgcctaagatctttggaattcatttatttctctcaggattagcttgctttggatttggtgcatttcatgtaacaggcttgtatggtcctggaatatgggtgtccgatccttatggactaaccggaaaagtacaatctgtaaatcctgcgtggggagtggaaggttttgatccttttgttccgggaggaatagcctcccatcatattgcagcgggtacgttgggcatattagcgggcctattccatcttagtgtccgcccgccccaacgtctctataaaggattacggatgggtaatattgaaacagtcctttccagtagtattgctgctgtcttttttgcagcttttgttgttgctggaactatgtggtacggctccgcaactaccccgatcgaattatttggtcccactcgttatcaatgggatcaaggatacttccaacaagaaatatatcgaagggttggtgccggactagccgaaaataagagtttatcagacgtttggtctaaaattcccgaaaaattggctttttatgattacattggaaataacccagcaaaagggggattatttagagcaggctcaatggacaacggggatggaatagccgttggatggttaggacatcccatctttagagataaagagggacgcgagctgtttgtacgtcgtatgcctactttttttgaaacatttccagtagttttggtagatggagatggaattgtaagagccgatgttccttttagaagggcagaatccaagtatagtgtcgaacaggtaggagtaactgttgagttctatggtggcgaactcgatggagtcagttatagcgaccccgctactgtgaaaaagtatgctagacgcgctcaattgggtgaaatttttgaattagatcgcgctactttgaaatccgacggtgtttttcgtagcagcccaaggggttggttcacttttggacacgcttcgttcgctttactcttctttttcggacatatttggcatggtgctagaaccttattcagagatgtttttgctggtattgacccggatttggatgctcaagtggaatttggagcattccaaaaacttggagatccaactacaaagagacaagtagtc------------tga   [1527]
Agrostis             atgggtttgccttggtatcgtgttcatactgtcgtattgaatgatccgggtcgattacttgcggtgcatataatgcacacagctctagtttctggttgggctggctcgatggctttatacgaattagcagtttttgatccctctgatcctgttctagatccaatgtggagacaaggtatgttcgtcattcccttcatgactcgtttaggaataacagattcctggggtggttggagtatttcaggaggaactgtaacaaatccgggtatttggagttatgaaggtgtggcaggtgcacatattgtgttttctggtttgtgtttcttggcagcgatctggcattgggtatattgggacctagaaatattctctgatgagcggacgggaaaaccctctttagatttgcccaagatctttggaattcatttatttcttgcaggggtagcttgctttggctttggcgcatttcatgtaacgggtttgtatggtcctgggatatgggtttccgatccttatggactaactggaaaagtacaagctgtaaatccagcatggggtgcagaaggttttgatccttttgttccggggggaatagcttctcatcatattgctgcgggtacattgggtatattagcgggtttattccatcttagtgtccgtccgcctcaacgtctatacaaaggattacgtatgggcaatattgaaactgtactttccagtagtatcgctgctgttttttttgcagctttcgtagttgctggaactatgtggtatgggtcagcaacgaccccaatcgaattattcgggcctactcgttatcagtgggatcagggatactttcagcaagaaatatatcgaagagttagcaatggtttagccgaaaatcttagtttatcagaagcttggtctaaaattcctgaaaaattagctttttatgattatattggtaataatccggcaaaagggggattattcagagcgggctcaatggacaatggggatggaatagctgttggctggttaggacatcccgtctttagagataaagaaggacgtgagctttttgtacgccgtatgcctactttttttgaaacatttccggttgttttggtagatgaagagggaattgtgagagcggacgttccttttagaagagcagaatccaaatatagtgttgaacaagtaggggtaacggtggagttctatggtggcgaacttaatggagtaagttattctgatcctgctactgtaaaaaaatatgcgaggcgttctcaattaggggaaatttttgaattagatcgggctactttgaaatcagatggtgtttttcgcagcagtccaaggggttggttcacttttggtcatgctacctttgctttgctcttctttttcggacacatttggcatggcgctagaaccttgttccgagatgtttttgctggtattgatccagatttggatgctcaagtggaatttggaacattccaaaaagtgggagatccaactacaaggaaacaggcagtc------------tga   [1527]
Lemna                atgggtttgccttggtatcgtgttcatactgttgtattgaatgatcccggtcgattgctttctgtccatataatgcatacagctttagttgctggttgggccggttcaatggctctctacgaattagcggtttttgatccctctgatcccgttcttgatccaatgtggagacagggtatgttcgttatacctttcatgactcgtttaggaataaccaattcatggggcggttggagtattacaggtggaactataactaatccaggtatttggagttacgaaggtgtggcaggtgcacatattgtgttttccggcttgtgtttcttggcagctatctggcattgggtttattgggatttagaaatattctgtgatgaacgtacaggaaaaccttctttggatttgcctaagatctttggaattcatttatttctttcaggagtggcttgctttgggtttggtgcatttcatgtaacaggcttgtatggtcctggaatatgggtatctgatccttatggactaactggaaaagtgcaacctgtaagtccagcatggggcgcagaaggttttgatccttttgttccaggaggaatagcttctcatcatattgcagcggggacattgggcatattagcaggtctattccatcttagtgttcgcccgcctcaacgtctatacaagggcttacgtatgggaaatattgaaactgttctttccagtagtatcgctgctgtgttttttgcagctttcgttgttgctggaactatgtggtatggttcagcaactacccctattgaattatttggccctactcgttatcagtgggatcagggatattttcagcaagaaatatatcgaagaattagtgctggattagcagaaaatctgagtttatcagaagcttggtctaaaattcctgaaaaattagctttttatgattacattggtaataatcctgcaaaagggggactatttcgagcgggctcgatggacaatggggatggaatcgctattggatggttaggccaccctgtttttagagataaagaaggacgcgagctttttgtacgtcgtatgcctactttttttgaaacatttccagtagttttggtagatggagatggaattgtgagagccgatgttccttttcgaagggcagaatctaagtatagtgtcgaacaagtaggtgtaactgttgaattctatggtggcgaacttaatggagtgagttacagtgatcctgctactgtgaaaaaatatgctagacgtgctcaattgggcgaaatttttgaattggatcgtgctactttaaaatccgacggtgtttttcgtagcagtccaaggggttggttcaccttcgggcatgcctcattcgctttgctgttctttttcggacacatttggcatggggctagaaccttgttccgggatgtttttgctggtattgatccagatttggatgctcaagtagaatttggagcattccaaaaattgggagatccaaccacaaagagacaggcagtt------------taa   [1527]
Phalaenopsis         atgggtttgccttggtatcgtgttcacactgttgtattgaatgatcccggtcgattactttctgtccatataatgcatacagctctggtttctggttgggccggttcgatggctctatacgaattagcggtttttgatccctctgaccctgttcttgatccaatgtggagacaaggcatgttcgttatacccttcatgactcgtttaggaataaccaattcatgggggggttggagtatctcgggaggaactataacgaatccgggcatttggagttatgaaggcgtggcaggggcacatattttgttttctggcttgtgcttcttggcagctatctggcattgggtgtattgggacctagaaatattctgtgatgaacgtacgggaaaaccttctttggatttgcccaagatttttggaattcatttattcctctcaggaatcgcttgctttggctttggtgcatttcatgtaacaggcttatatggtcctggaatatgggtgtcagatccttatggactaactggcaaagtacaatctgtaaatccagcatggggtgcggaaggttttgatccttttgttccggggggaatagcttctcatcatattgcagcaggtacattgggcatattagcgggtctattccatcttagtgtccgtccgcctcaacgtctatacaaaggattacgcatgggtaatattgaaactgtcctttccagtagtattgctgctgttttttttgcagctttcgttgttgctggaactatgtggtatggttcagcaactaccccaatcgaattatttggccccactcgttatcagtgggatcaggggtacttccaacaagaaatctatcgaagagttggggctggactagccgaaaatctgagcttatcggaagcttggtctaaaattcccgaaaaattagctttttatgattacattggtaataatccggcgaaaggaggattattcagagcaggctcaatggataacggagatggaatagctgttgggtggttagggcaccccatatttagagataaagaagggcacgaactctttgtacgtcgtatgcctaccttttttgaaacatttccagtagttttggtagatgcagacggaattgtgagggctgatgttccttttagaagggcagaatccaagtatagtgttgaacaagtaggggtaactgttgaattttatggtggcgagctcaatggggtcatttatagtgatcctgctactgtgaaaaaatatgctagacgtgcccaattgggtgaaatttttgaattagaccgggctactttgaaatccgatggtgtttttcgtagcagtccaaggggttggttcacttttgggcatgctacgttcgctttgctcttctttttcggacatatttggcacggcgccagaaccttgttcagagatgtttttgccggtattgatccagatttggatgctcaagtggaatttggagcttttcaaaaacttggagatccaactacaaggagacaggtagtc------------taa   [1527]
Dioscorea            atgggtttaccttggtatcgtgttcatactgtcgtattgaatgatcccggtcgattactttctgtccatataatgcatacagctctagtttctggttgggccggctcgatggctctatacgaattagcggtttttgatccctctgaccccgttcttgatccaatgtggagacaaggtatgtttgttatacccttcatgacccgtttaggaataaccaattcatggggtggttggagtatttcagggggaagtataacgaatccgggtatttggagttatgaaggtgtggcaggggcacatattgtgttttccggcttgtgctttttggcagctatctggcattgggtgtattgggacctagaaatattctgtgatgaacgtacgggaaaaccttctttggatttgcccaaaatctttggaattcatttatttctctcaggattggcttgttttggctttggcgcatttcatgtaacaggcttgtatggtcctggaatatgggtgtccgatccttatggactaactggaaaagtacaatctataaatccagcatggggtgtggaaggttttgatccttttgttccgggaggaatagcctctcatcatattgcagcgggtacattgggcatattagcgggtctattccatcttagtgttcgtccacctcaacgtctatacaaaggattacgtatgggaaatattgaaactgtactttccagtagtatcgctgctgttttttttgcagctttcgtagttgccggaactatgtggtatggttcagcaactaccccaatcgaattatttggtcccactcgttatcagtgggatcagggatacttccagcaagaaatatatcgaagagttggggttggactggccgaaaatctgagtttatcggaagcttggtctaaaattcccgaaaaattagctttttatgattatattggtaataatccagcaaaagggggattatttagagcaggctcaatggacaacggggatggaatagctgttggatggttaggacaccccatctttagagataaagaagggcgtgagctttttgtacgtcgtatgcctaccttttttgaaacattcccggtagttttggtagatgtagacggaattgttagagccgatgttccttttagaagggcggaatcaaaatatagtgttgaacaagtaggtgtaactgttgagttctatggtggcgaactcaatggagtcagttatagtgatcccactactgtgaaaaaatatgctagacgtgcccaattaggtgaaatttttgaattagaccgggctactttgaaatccgatggtgtttttcgtagtagtccaagaggttggttcactttcgggcatgcctcatttgctctgctcttctttttcggacacatttggcatggcgctagaaccttgttcagagatgtttttgctggtattgatccagatttggatgctcaagtggaatttggagcattccaaaaaattggagatccaactacacggagacaggcagtc------------tga   [1527]
Acorus               atgggtttgccttggtatcgtgttcataccgtcgtattgaatgatcccggtcggttgctttctgtccacataatgcatacagctctagttgctggttgggccgggtcaatggctctatacgaattagcggtttttgatccctctgaccccgttcttgatccaatgtggagacaaggtatgttcgttatacccttcatgactcgtttaggaataaccaattcgtggggtggttggagtatcacaggaggaactataacgaatccgggtatttggagttacgaaggtgtggcaggggcacatattgtgttttctggcttgtgctttttagcagctatttggcattgggtatattgggacttagaaatattctgtgatgaacgtacgggaaaaccctctttggatttgcccaagatctttggaattcatttatttctctcaggagtggcttgctttggctttggcgcatttcatgtaacaggcttgtatggtcctggaatatgggtgtctgatccttatggactaaccggaaaagtacaacccgtaaatccagcttggggcgcggaaggttttgatccttttgttccgggcggaatagcctctcatcatattgcagcggggactttgggcatactggcaggcctattccaccttagtgtccgtccaccccagcgtctatacaaaggattacgtatgggcaatattgaaactgtactttcgagtagtatcgctgctgtgttttttgcagctttcgtagttgcgggaactatgtggtatggttcagcaactacccccatcgaattatttggtccgacgcgttaccagtgggatcaaggatacttccagcaagaaatatatcgaagagttggtgctggactagccgaaaatctgagtttatcggaagcttggtctaaaattcctgaaaaattagctttttatgattacatcggtaataatccggcaaaaggtggattatttagagcaggctcaatggacaacggagatggaatagccgttggatggttaggacaccccgtctttcgagataaggaagggcgtgaactttttgtacgccgtatgcctactttttttgaaacatttccggtagttttggtagatggagacggaattgtgcgagccgatgttccttttcgaagggcagaatccaaatatagtgtcgaacaagtaggcgtaactgttgagttctatggtggcgaactcaatggagtcagttatagcgatcctgctactgttaaaaaatatgctagacgtgcccaattaggtgaaatttttgaattagatcgcgctactttaaaatccgatggtgtttttcgtagcagtccgaggggttggttcacttttggacatgcttcatttgctttactcttctttttcgggcacatttggcatggagctagaaccttgttcagagatgtttttgctggtattgatccagatttggatgctcaagtggaatttggggcattccaaaaaattggagatccaactacaaggcgacaagcagtt------------tga   [1527]
Drimys               atgggtttgccttggtatcgtgttcataccgtcgtattgaatgatcccggtcggttactttctgtccatataatgcatacagctctagtttctggttgggccggttcgatggctctatacgaattagcagtttttgatccctctgatcccgttcttgatccaatgtggagacaaggtatgttcgttatacccttcatgactcgtttagggataaccaattcatggggtggttggagtatcacaggaggaactataacgaatccgggtatttggagttacgaaggtgtggctggggcacatattgtgttttctggcttgtgcttcttagcagctatctggcattgggtgtattgggacctagaaatattctgtgatgaacgtacgggaaaaccctctttggatttgcccaagatctttggaattcatttatttctatcaggggtgacttgctttgggtttggcgcatttcatgtaacaggcttgtatggtcctggaatatgggtgtccgatccttatggtctaaccggaaaagtacaatctgtaaatccagcgtggggcacagaaggttttgatccttttgttccgggaggaatagcctcccatcatattgcagcggggacattggggatattggcggggctattccatcttagtgttcgtccgccccaacgtttatacaaaggattacgtatgggcaatattgaaactgtactttctagtagtatcgctgctgtcttttttgcagctttcgtcgttgctggaactatgtggtatggttcagcaacgactcccatagaattatttggtcccactcgttatcagtgggatcagggatacttccagcaagaaatatatcgaagagttggcgccgggctagccgaaaatctgagtttatcggaagcttggtctaaaattcccgaaaaattagctttttatgattacatcggtaataatccggcgaaggggggattattcagagcaggctcaatggacaatggggatggaatagctgttggatggttaggacaccccatctttagagataaagaggggcatgagctttttgtacgtcgtatgcctactttttttgaaacatttccagtggttttggtagacggagacggaattgtgagagcggatgttccttttagaagggcagaatcgaagtatagtgtcgaacaagtaggtgtaactgttgagttctatggtggcgaactcaatggggtcagttatggcgatcctgctactgtgaaaaaatatgctagacgtgcccaattgggtgaaatttttgaattagatcgtgctactttgaaatccgatggtgtttttcgtagcagtccaaggggttggttcacttttggacatgctacgtttgctttgctcttctttttcggacacatttggcatggggctagaaccttgttcagagatgtttttgctggtattgaccctgatttggatgctcaagtggaatttggaacattccaaaaacttggagatccaactacaaggcgacaagtagtc------------tga   [1527]
Liriodendron         atgggtttaccttggtatcgtgttcataccgtcgtattgaatgatcccggtcggttgctttctgtccatataatgcatacagctctagtttctggttgggccggttcgatggctttatacgaattagcagtttttgatccctctgaccccgttcttgatccaatgtggagacaaggtatgttcgttatccctttcatgactcgtttaggaataaacaattcatggggtggttggagtatcacaggaggaactataacgaatccgggtatttggagttacgagggtgtggccggggcacatattgtgttttctggcttgtgcttcttagcagctatctggcattgggtgtattgggacctagaaatattctgtgatgaacgtacgggaaaaccctctttggatttgcccaagatctttggaattcatttatttctctcaggggtggcttgctttgggtttggcgcatttcatgtaacaggcttgtatggtcctggaatatgggtgtccgatccttatggcctaactggaaaagtacaatctgtaaatccagcgtggggcgcggaaggttttgatccctttgttccgggaggaatagcctctcatcatattgcagcggggacattgggcatattagcgggtctattccatcttagtgtccgcccgccccaacgtctatacaaaggattacgtatgggcaatattgaaactgtcctttccagtagtatcgctgctgtcttttttgcagctttcgttgttgctggaactatgtggtatggttcagcaactaccccgatcgaattatttggtcccactcgttatcagtgggatcagggatactttcagcaagaaatatatcgaagggttggtgccgggctagccgaaaatcttagtttgtcggaagcttggtctaaaattcccgaaaaattagctttttatgattacatcggtaataatccggcgaaagggggattattcagagcaggctcaatggataacggggatggaatagctgttggatggttaggacaccccatttttagagataaagaagggcatgagctttttgtacgtcgtatgcctactttttttgaaacatttccagtagttttggtagacggagacggaattgtgagagccgatgttccttttagaagggcagaatcaaagtatagtgtcgaacaggtaggtgtaactgttgagttctacggtggcgaactcaatggagtcagttatagtgatcctgctactgtgaaaaaatatgctagacgtgcccaattgggtgaaatttttgaattagatcgtgctactttgaaatccgatggtgtttttcgtagcagtccaaggggttggttcacttttggacatgctacgtttgctttgctcttctttttcggacacatttggcatggcgctagaaccttgttcagagatgtttttgctggtattgacccagatttggatgctcaagtggaatttggggcattccaaaaacttggagatccaactacaaggagacaagtagtc------------tga   [1527]
Illicium             atgggtttgccttggtatcgtgttcataccgtcgtattgaatgatcctggtcggttgctttctgtccatataatgcatacagctctagtttctggttgggccggttcgatggctctatacgaattagcggtttttgatccctctgatcccgttcttgatccaatgtggagacaaggtatgttcgttatacccttcatgactcgtttaggaataaccaattcatggggtggatggagtattaccggaggaactataacgaatccgggtatttggagttacgagggtgtggccggggcacatattgtgttttctggcctgtgcttcttggcagctatctggcattgggtgtactgggacctagaaatattctgtgatgaacgtacgggaaaaccctctttggatttgcccaagatctttggaattcatttatttctctcaggggtggcttgctttgggtttggcgcatttcatgtaacaggcttgtatggtcctggaatatgggtgtctgatccttatggactaaccggaaaagtgcaatctgtaaatccagcgtggggcgcggaaggttttgatccttttgttccgggaggaatagcttctcatcatattgcagcggggactttgggtatattagcaggtctattccatcttagtgtccgcccaccccaacgtctatacaaaggattacgtatgggcaatattgaaactgtcctctccagtagtatagctgctgtgttttttgcggctttcgttgttgctggaactatgtggtacggttcagcaacgactccgatcgaattatttggtcccactcgttatcagtgggatcagggatacttccagcaagaaatatatcgaagagttggtaccgggctagccgaaaatctgagcttatcagaagcttggtctaaaattcccgataaactagctttttatgattacatcggtaataatccggcgaagggaggattattcagagcgggctcaatggacaacggagatggaatagctgttggatggttaggacaccccatctttcgagataaagatgggcatgagctttttgtacgacgtatgcccactttttttgaaacatttccagtggttttggtagatggagacggaattgtgagagccgatgttccttttagaagggcggaatccaagtatagtgtcgaacaagtaggtgtaactgttgagttctatggtggcgaactcaatggagtcagttatggcgatccggctactgtgaaaaaatatgctagacgtgcccaattgggtgaaatttttgaattagatcgtgctactttgaaatccgatggtgtttttcgtagcagtccaagaggttggttcacttttggacatgcttcgtttgctttgctcttctttttcggacacatttggcacggcgctagaaccttgttcagagatgtttttgccggtattgacccagatttggatgctcaagtggaatttggagcattccaaaaacttggagatccaactacaaggagacaagtagtc------------tga   [1527]
Chloranthus          atgggtttgccttggtatcgtgttcataccgtcgtattgaatgatcctggtcggttgctttctgtccatataatgcatacagctctagtttctggttgggccggttcgatggctctctacgaattagcagtttttgatccctctgaccccgttcttgatccaatgtggagacaaggtatgttcgttatacccttcatgactcgtttaggaataaacaattcatggggtggttggagtatcacaggaggaactataacaaatccgggtatttggagttacgaaggtgtggccggagcacatattgtgttttctggcttgtgcttcttggcagctatctggcattgggtgtattgggacctagaaatattctgcgatgaacgtacgggaaaaccctctttggatttgccaaagatctttggcattcatttatttctctcaggggtggcttgctttgggtttggcgcatttcatgtaacaggcttatatggtcctggcatatgggtatccgatccttatggactaaccggaaaagtacaatctgtaaatccagcgtggggcgcggaaggttttgatccttttgttccgggaggaatagcctctcatcatattgcagcggggacattgggcatattagcgggcctattccatcttagtgtccgcccgccccaacgcctatacaaaggattacgtatgggcaatattgaaactgtcctttctagtagtatcgctgctgtcttttttgcagctttcgttgttgctggaactatgtggtatggttcagcaactaccccgatcgaattatttggtcccactcgttatcagtgggatcagggatacttccagcaagaaatatatcgaagagttggcaccgggctatccgaaaatcagagtttatcggaagcttggtctaaaattcccgaaaaattagctttttatgattacatcggtaataatccggcgaaggggggattattcagagcgggcccaatggacaacggggatggaatagctgttggatggttaggacacccaatctttagagataaagaagggcatgagctttttgtgcgtcgtatgcccactttttttgaaacatttccagtggttttggtagatggagacggaattgtgagagccgatgttccttttagaagggcagaatcgaagtacagtgtcgaacaagtaggtgtaactgttgagttctatggtggcgaactcaatggagtcagttatagtgatcctgctactgtgaaaaaatatgctagacgtgcccaattgggtgaaatttttgaattagatcgtgctactttgaaatccgatggtgtttttcgtagcagtccaaggggttggttcacttttgggcatgctacgtttgctttgctcttctttttcggacacatttggcatggcgctagaactttgttcagagatgtttttgctggtattgacccagatttggatgctcaagtggaatttggaacattccaaaaacttggagatccaactacaaggagacaagtagtc------------tga   [1527]
Nymphaea             atgggtttgccttggtatcgtgttcatactgtcgtattgaatgatcctggtcgcttgctttctgtccatataatgcatacagctctagtttctggttgggccggttctatggctctatacgaattagctgtttttgatccctctgatcccgttcttgatccaatgtggcgacaaggtatgttcgttatacccttcatgactcgtttaggaataaccaattcatggggcggttggagtattacaggaggaactgtaaccaatccgggtatttggagttacgaaggtgttgccggggcacacattgtgttttctggcttgtgcttcttggcagctatctggcattgggtgtattgggatctagaaatattctgtgatgaacgtacgggaaaaccctctttggatttgcccaagatctttggaattcatttatttttatctggggtggcttgctttgggtttggtgcatttcatgtaacaggtttgtatggccctggaatatgggtgtctgatccttatgggctaaccggaaaagtgcaacctgtaaatccttcatggggcgcggagggttttgatccttttgttccgggggggatagcttctcatcatattgcagcgggcaccttgggaatattagcgggtctattccatcttagtgtccgcccgccccaacgtctatacaaagcattacgtatgggcaatattgaaactgtgctttccagtagtatcgctgctgtgttttttgcagctttcgttgttgctggaactatgtggtatggttcagcgactactccgatcgaattatttggtcctactcgttatcagtgggatcagggatatttccagcaagaaatatatcgaagagttaacgccgggctagctgaaaatctgagtttatcggaatcttggtctaaaattcccgataaactagctttttatgattatatcggtaataatccggcgaaaggaggattgttcagagccggctcaatggacaacggggatggaatagctgttgggtggttaggacaccctgtctttagagataaagaggggcatgaactttttgtacgtcgtatgcctaccttctttgaaacatttccggtagttttggtagatggagacggaattgtgagagccgatgttccttttagaagggcggaatcaaagtatagtgtcgaacaagtgggtgtaactgttgagttctatggtggtgaactcgatggagtcagttataatgatcctgctactgtgaaaaaatatgctagacgtgcccaattgggtgaaatttttgaattggatcgcgctactttgaaatccgatggtgtttttcgtagtagtccaaggggttggttcacttttggacatgcttcgtttgctttgcttttctttttcggccacatctggcatggtgctagaaccttgttcagagatgtttttgctggtatcgacccagatttagatgctcaagtggaatttggagccttccaaaaactgggggatccaactacaaggagacaagtagtc------------tga   [1527]
Amborella            atgggtttgccttggtatcgtgttcataccgttgtcttgaatgatcccggtcggttgctttctgtccatataatgcatacagctctagtttctggttgggccggttcgatggctctctatgaattagctgtttttgatccctctgatcccattcttgatccaatgtggagacaaggtatgttcgttatacccttcatgacccgtttaggaataacaaattcatggggcgggtggagtatcacaggaggaactgtaacgaatccgggtatttggagttacgaaggtgtggccggggcacatattgtgttttctggtttgtgctttttggcatctatctggcattgggtgtattgggatctagaaatattctgtgatgaacgcacaggaaaaccctctttggatttgcccaaaatctttggaattcatttatttctctcaggggtggcttgctttgggtttggcgcatttcatgtcacaggtttgtatggtcctggaatatgggtgtctgatccttatggactaacgggaaaagtgcaatctgtaaatccggcatggggcgctgaaggttttgatccttttgttccggggggaatagcttctcatcatatcgcagccgggacattgggtatactagcaggtctattccatcttagtgtccgcccaccccaacgtctctacaaaggattacgtatgggtaatattgaaactgttctttccagtagtatcgctgctgtattttttgcagctttcattgttgctggaactatgtggtacggttcagcaactactccgattgaattatttggtcccactcgttatcagtgggatcaaggatactttcagcaagaaatatatcgaagagttggtaccgggctggccgaaaatctaagtttatcggaagcttggtccaaaattcctgataaactagctttttatgattacatcggtaataatccggcgaaaggaggattattcagagcaggctcaatggacaacggagatggaatagctgttgggtggttaggacacccgatctttagagataaggaagggcatgaactctttgtacgtcgtatgcctactttttttgaaacatttccagtagttttggtagatggagacggaattgtgagagctgatgttccttttagaagggcagaatcaaagtacagtgtcgaacaagtaggtgtaactgttgagttctatggtggtgaactcaatagagtaagttatagcgatcctgctactgtgaaaaaatatgctagacgtgcccaattgggtgagatttttgaattagatcgagctactttgaaatccgatggtgtttttcgtagcagtccaaggggttggttcacttttggacatgcttcgtttgctttgctcttctttttcggacacatttggcatggtgctagaaccttgtttagagatgtttttgctggtatcgacccggatttggatgcccaagtagaatttggagcattccaaaaaataggagatccaactacaaggagacaaatagtc------------tga   [1527]
Pinus                atgggtttgccttggtatcgcgttcataccgtcgtattgaatgatcctggacggttaatttctgtacatataatgcatacagctctagttgctggttgggctggttcaatgactctgtacgaattagcagtttttgatccatccgatcctgttcttgatccaatgtggagacaaggtatgttcgttataccttttatgactcgtttgggaataaaggattcatggagtggatggaacatcaccggagaaactgtaattaatcccggtatttggagttatgaaggtgtggccgtggcacatatcgtgttttctggcctgtgctttttggcagctatctggcattgggtatattgggatctggacatattctgtgatgaacgtacgggaaaacgttgtttagatttgccaaaagtatttggaattcatttattcctctcaggagtagcttgtttcggatttggagcatttcatgtaacgggtttgtatggtcctgggatatgggtgtctgatccttatggactaactggaaaaatacaaccagtggatccagcatggggagctgaaggttttgatccttttgttccaggaggaatagcttctcatcatatagcagcgggtattttgggtatattagcaggtctattccatctcagtgttcgtcctccccaacgtttatacgtaggattacgcatggggaatattgaaacggtcctatccagcagtattgctgctgtgttttttgcagctttcattgttgctgggaccatgtggtatggctccgcaactactccggtcgaattattcggtcccactcgttaccagtgggatcagggatacttccaacaagaaatagatcgacgggttcgtgccggtctggccgaaaatttaagcctatcagaagcttggtccaaaattcccgagaaactcgctttttatgattacattggtaataatccagctaagggggggttattcagagcaggtgcaatggacaatggagatggaatagctgttggttggttaggacaccctatcttcaaagataaggagggaaatgagctttttgtacgtcgtatgcctacctttttcgaaacatttccagtagttctggtggacaaagaaggaattgtgaaagccgatgttccttttaggagggcagaatcaaagtatagtgttgaacaagtaggtgtaactgttgagttctatggtggtggacttgacagggtcagttttggtgatcctgctatagttaaaaaatacgctagacgtgctcaattaggtgaaatttttgaattagatcgtgctactctaaaatctgatggtgtttttcgtagtagtccaaggggttggtttacttttggacatgctacatttgctctccttttcttttctggacacatttggcatggtgctaggaccttattcagagatgtttttgctggtatcgactcggatctggatgatcgaatagaatttggagcattccaaaaactgggagatccaactactaaaagacaagtggta------------tga   [1527]
Ephedra              atgggtttaccttggtatcgtgtgcatattgttttcttgaatgatcctggccggttaatttctgtgcatataatgcatacagctttagtagcgggttgggccggttcaatggctttgtatgaattagcagtttttgacccatctgatcctgttcttgatcctatgtggagacaaggtatgtttattttaccttttatgactcgtttaggaataaaagaatcttggggcggatggagtattactggagaaactgaagctaatccgggattttggagttacgagggtgtcgctggagctcatattgtgttttcaggtttatgttttttatcagcgatctggcattgggtatactgggatcttgaaatatttacagatccgcgcacaggaaaaccttctttagatttaccaaaaatttttggtattcatttatttctttccggagtagtttgctttggattcggagcttttcatgttacaggtttatatggtcctggaatttggatttctgatccttttggacttactggaaaaatacaacctgtaagcccagcttggggagctgaaggctttgatccttttgttccaggaggaatagcgtcgcatcatgttgctgcaggtctattgggaatcatcgcgggtctatttcatctcagtgttcgtcctcctcaacgattgtataaaggattacgtatgggaaatattgagaccgttttatctagcagtattgctgctgttttttttgcatcttttattgttgctggaaccatgtggtatgggtcagcaacaaccccaattgaattatttggtccgactcgatatcaatgggatcaggggtactttcaacaagaaatagatcgacgagttcgcgctggtttgaataaaaatttaagtctgtccgaagcttggtctaaaattcctgaaaaactagccttttacgattacattggaaacaatcctgctaaaggtggattattccgagcgggtgcaatggacaatggagatggaatagctattggttggttaggacaccccattttcaaggataaggacggaaacgaactttttgttcgtcgtatgcctactttttttgaaacatttccagtagttctagtggacaaagaaggtgttgtgaaagcggatgttccttttaggaggtcagaatccaaatatagcgtggaacaggtcggcgtaactgtcgagttttatggtggagaacttgatggagtaagttttagcgatcctactatagtgaaaaaatatgcgagacgtgctcaattgggggaaatttttgaattagatcgtgctactttaaaatcagatggggtttttcggagtagtccaagaggttggtttacttttggacacgctacttttgctcttcttttcttctttggacacatttggcatggttctagaacactattccgagatatttttgctggtatcgatccagaactaaatgcgcaagtcgaatttggagcattccaaaaattgggagatcctaccacgaaaaaacaagtcata------------taa   [1527]
Gnetum               atgggtttgccttggtatcgtgtacatactgttgttttgaatgatcctggtcgtttaattgccgtgcatataatgcatacagctttagtcgctggttgggccggttcaatggctctgtacgaattagccgtatttgatccatctgatccagttcttgatcctatgtggagacaaggtatgtttattttaccttttatgactcgtttaggaatcaaggagtcttggggtggttggagtattacaggggaatccgcagtaaatccaggtctttggagttacgagggtgtagccggagcccatattgtattttccggcttatgttttttatcagctatctggcattgggtatattgggatcttgaaatattttcggacccccgtacgggtaaaccttctttagatttacccaaaatttttggtattcatctatttctttcaggagtagcttgttttggattcggagcttttcatgtcacaggtttgtatggccctggaatatgggtttctgacccttttggacttactggaagaatacaacctgtaagtccagcttggggagctgagggatttgacccctttgttccgggagggattgcatctcaccatattgcagcgggtcttttgggcataatagcgggtctgttccatctcagtgttcgtcctcctcaacgtttgtatagaggattacgaatggggaatattgagacagtcctatctagcagtattgctgctgtattttttgcagcttttatcgttgctggaaccatgtggtacgggtccgcaacaaccccaattgaactttttgggccaacgcgttatcagtgggatcagggatattttcaacaagaaatagaccggcgagttagggcaggtttgactgaaaaattgagtctatctgaagcgtggtctcgaattccggaaaaacttgctttttatgattacattggtaacaatccggctaaaggaggattattccgggcgggtgcaatggacaacggagatggaatagctgttgggtggttagggcaccctattttcagagataaagagggaaatgaactttttgtccgacgtatgcctactttttttgaaacatttcctgtagttctggtaaataaagaaggaattgtcaaagccgatgttccttttcggagatcagaatccaagtatagtgtagaacaagttggtgtaactgttgaattttatggcggagaacttaacggggtaagctttagcgatcctgctatagtgaaaaaatatgcaagacgcgcccaattgggtgaaatctttgaattagatcgtgctaccttaaaatcggacggtgtttttcgtagtagtccacggggttggtttactttcggtcatgctacttttgctcttcttttcttttttgggcatatttggcacggcgctagaactctatttcgagatatttttgctggtattgacccggaactagatgcccaagtggaattcggagcattccagaaactaggagatcctactacgaagcgccaagtagta------------tga   [1527]
Welwitschia          atgggtttgccttggtatcgcgtgcatactgttgtcttgaatgatcccggtcgattaatagctgtacatataatgcacacggctttagttgctggttgggccggttcaatggctctgtacgaattagctgtttttgacccgtctgattctgttcttgatcctatgtggcgacaaggtatgtttattttaccttttatgactcgtttaggaataaaagaatcttggggtggttggagtattactggagaacctatagctaacccaggtctttggagttacgaaggcgtggccggagcccatattgttttttctggcttgtgctttttatcagcaacctggcattgggtgtattgggatcttgaaattttttcggatccacggacaggtaaaccttctttagatttaccaaaaatttttggtattcatttatttctttcaggagtagcttgttttggattcggagcttttcatgtcacaggattgtacggtcctggaatatgggtgtctgacccttttgggcttactggaaaaatacaacctgtaagtccggcttggggagctgaaggatttgacccttttgttccgggaggaatagcgtctcatcatgttgcagcaggtcttttgggcataatagcaggtctatttcatctcagtgttcgtcctcctcaacgtttgtatagagggttgcgtatgggaaatattgagacagttctgtctagtagtattgctgctgtgtttttcgcagcttttattgttgccggcaccatgtggtatgggtctgcaacaactccaatcgaattatttggaccgacccgttatcaatgggatcaaggatactttcaacaagaaatagatcgaagagttcaggcaggtttggctgaaaatttgagtctatccgaagcatggtctagaattcccgaaaaactcgctttttatgattacattggtaacaatccagctaaaggaggtttattccgagcaggcgcgatggataatggagatggaatagctgttggttggttgggacatcctattttcaaagataaagagggaaatgagctttttgtacggcgtatgcctactttttttgaaacatttcctgtcgttctggtagataaagagggagttatcaaagcagatattccttttagaagagcagaatccaagtatagtgtggaacaagttggtgtaactgttgaattttatggtggggaacttaacggggtaagttttagtgatcccgccatagtgaagaagtatgcgcgacgtgctcaattgggtgagatttttgaattagatcgtgctaccttaaaatcagatggtgtttttcgtagtagtcccaggggttggtttacttttggacatgctacttttgctcttcttttcttttttggacacatttggcatggtgctagaactctattccgagacatctttgctggtattgatccagaactagatattcaagtagaatttggagcattccaaaaaataggagatccaactacgaaaagacaagtcgta------------tga   [1527]
Cycas                atgggtttgccttggtatcgtgtccataccgtcgtattgaatgatcctggccggttgctctctgtacatataatgcatacagctctagtttctggttgggccggttcaatggctctgtacgaattagcagtttttgatccatccgatcctgttcttgatccaatgtggagacaaggtatgttcgttataccttttatgactcgtttgggaataaacaattcatggggtgggtggagtatcaccggagaaactgtaaccaatccaggtctttggagttatgaaggtgtggccggggcacatattgtgttttctggcttgtgctttttggcagctatttggcattgggtctattgggatctagacatattctgtgatgaacgtacaggaaaaccttctttagatttgcccaagatcttcggaattcatttgttcctctcaggagtagcttgtttcggatctggagcgtttcatgtaacgggtttgtatggtcctggaatatgggtgtctgatccttatggactaactggaaaaatacaacctgtaaatccagcgtggggagctgagggttttgatccttttgttccgggaggaatagcttctcaccatattgcagcaggtatattgggtatcttagcaggtttattccatctcagtgttcgccccccccaacgtttatacaaaggattacgtatggggaatattgaaactgtcctatccagcagtattgccgctgtgttctttgcagctttcattgtcgctggaaccatgtggtatggctccgcaactgctccggtcgaattatttggtcctactcgttaccagtgggatcagggatattttcaacaagaaatagatcgacgggttcgtgccggtttgtccgaaaatctaagtttatcggaagcttggtccaaaattcccgagaaactagctttttatgattacatcggtaataatccagctaaaggagggttattcagagcaggtgcgatggacaatggagatggaatagctgttggttggttaggacaccctatctttagagataaagaaggacatgagctttttgtacgtcgtatgcctactttttttgagacatttccagtagttctggtggatgaagaaggaattgtgaaagccgatgttccttttaggagagcagaatcaaagtatagtgtcgaacaggtaggtgtaactgtcgaattctatgggggtgaacttgatggggttagttttggtgatcctgctacagtgaaaaaatatgctaggcgtgctcaattaggtgaaattttcgaattggatcgtgctacactgaaatccgatggtgtttttcgtagtagtccaaggggttggttcactttcggacatgccacatttgctcttcttttctttttcggacacatttggcatggtgctagaactttgttcagagatgtttttgctggtatcgacccggatttagatgcccaagtagaatttggagcattccaaaNactaggagatcccactactaaaagacaaatagta------------tga   [1527]
Ginkgo               atgggtttaccttggtatcgtgtccataccgtcgtattgaatgatcctggccggttactctctgtacatataatgcatacagctctagtttctggttgggccggttcaatggctttgtacgaattagcagtctttgatccatccgatcctgttcttgatccaatgtggagacaaagtatgttcgttataccttttatgactcgtttaggaataaaggattcgtggggtgggtggagtatcactggagaaactgtaaccaatccaggtatttggagttatgaaggtgtggccggggcacatatcgtgttttctggcttgtgctttttggcagctatctggcattgggtatattgggatctagacatattctgcgatgaacgtacgggaaaaccttctccagatttgcccaagatctttggaattcatttattcctatcaggagtagcttgtttcggattcggagcatttcatgtaacgggtttgtatggtcctggaatatgggtgtctgatccttatggactaactgggaaaatacaacctgtaaatccagcgtggggagctgagggtttcgatcctttcgttccaggaggaatagcttctcatcatattgcagcaggtatattgggtatattagcaggtccattccatcttagtgttcgtcctccccaacgtttatacaaaggattacgtatgggcaatattgaaactgtcttatccagcagtatcgccgctgtgttttttgcagctttcattgtcgctggaaccatgtggtatggctccgcaactaccccggtcgaattatttggtcctactcgttaccagtgggatcagggatacttccaacaagaaatagatcgacgggttcgtgccggtctggctgaaaatcgaagtttatcggaagcttggtccaaaattcccgagaaactcgctttttatgactacattggtaataatccagctaaaggggggttattcagagcgggtgcgatggacaatggagatggaatagctgttggtcggttaggacaccctatctttaaagataaagaaggacacgagctttttgtacgtcgtatgcctaccttttttgaaacatttccagtagttctggtagatgaagaaggaattgtgaaagccgatgttcctttcaggagagcagaatcgaagtatagtgttgaacaagtaggcgtaactgttgagttctatgggggtgaacttgatggggttagttttggtgatcccgccacagtgaaaaaatatgctagacgtgctcaattaggggaaatttttgaattagatcgtgctactttgaaatcagatggtgttttccgcagtagtccaaggggttggtttacttttggacatgctacatttgctcttcttttcttttccggacacatttggcatggtgctagaaccttgttcagagatgtttttgctggtatcgacccggatttagatgcccaagtcgaatttggagcattccaaaaactgggagatccaactactaaaagacaagtggta---------------   [1524]
Angiopteris          atgggtttgccttggtatcgtgttcatactgtcgtattaaatgatcctggccgtttactttctgtacacttaatgcatacagctttagtctctggttgggctggttcaatggccttatatgaattagcagtgtttgatccatccgatccggttcttgatccaatgtggagacaaggtatgttcgttataccttttatgactcgcatcggaataacaaaatcatggggaggttggagtattactggagacactgtaaatgatgcaggtatttggagttatgaaggtgtggctgcatcacatatagttttatctggtttgttgtttctagctgctatttggcactgggtatattgggatctagacctcttccgtgatgaacgtacaggaaaaccatctttagatttacccaaaatctttgggattcatttattcttgtcaggagtcctttgtttcggatttggagcatttcatataacaggtttatttggtcctggaatatgggtatctgatccctacggcttaactggaaaagtacaacctgttgatccagcttggggagctgaagggtttgatccctttgttccaggaggaatagcttctcatcatattgcagcaggtatcttaggtatattagccggtttattccacctcagtgttcgtccccctcaacgtttatacaaggcattacgtatgggaaatgttgaaactgttttatccagtagtattgctgccgttttcttcgcagcctttgtagtcgcgggaactatgtggtacggatctgctacgactccaatcgaattatttggtcctactcgttatcaatgggatcaaggatattttcagcaagaaatagatcgacggattcgtgctagtaaagctgaaaatctaagtttgtcagaagcttggtctaaaatcccagaaaaattagctttttatgattatatcggtaataatccagctaagggtggactatttagagcaggtgcaatggacaatggagacggaatagctgttggttggttgggacatgctaccttcaaagataaagaaggacatgagttattcgtacgtcgtatgcccaccttctttgagacattcccagtagttttggtcgacgaagaaggcgttgtaagagccgatgttcccttcagacgagcagaatcaaagtatagtgtcgaacaagtaggtgtaactgttgaattttacggtggtgaacttgatggtgttagcttcagtgatcctgccacggtaaaaaaatacgctagacgtgctcaattaggtgaaatctttgaatttgatcgtgccacattaaaatcggatggtgtttttcgtagtagtccaagagggtggtttactttcggtcatgctacattcgctctcatcttcttcttcggacatatttggcatggtgctagaactctgtttagagatgtgtttgctggtatcgatccggatttagatgctcaggttgaattcggagcgtttcaaaaactgggagatccaactaccaagagacaagcagta------------tag   [1527]
Adiantum             atgggtttgccttggtatcgcgttcacaccgtcgtattaaacgaccccggtcgtctaatttccgtacatctgatgcatacagctttggtctccggctgggcgggctcgatggctttatatgaattagcggtttttgatccatctgaccccgttctcgatccaatgtggaggcagggtatgtttgtcattccctttatgactcgcattggggtatcaaaatcttgggggggttggattatcacaggagatacctcaacagacgcgggtatctggagttacgaaggcgtagccgcagctcatatcatactatctggcttgctgtttctagctgctatatggcactgggtatattgggacctggatctatttcgtgacgatcgtacgggaaaaccatccctggatttacctaagatatttggaattcacctatttctttcaggagtactttgtttttcatttggggcgtttcacgtaactggtttatttggtcccggcatttggatctcagatccatacggattaactggaaaagtggaacccgtagacccggcttggggggctgagggcttcgatccattcattccaggcggaatagcgtcgcatcatatagcagcaggagtgttaggtatactcgccggattgttccatctaagtgtccgccctccccagaggttgtacaaagctttacgcatgggaaacgttgaaaccgtattatctagcagtattgccgccgtcttttttgccgccttcgtagtttctggaaccatgtggtacggatccgccgccactccgattgaattgtttggccctacccgctaccaatgggatcaaggatattttcaacaagagatagaaagacgaatacgattaggcgaagctgaaaatctcagcttatcccaagtttggtcaaagattccggaaaaattggctttttatgattacattggcaacaatcctgcgaagggtggattgtttagggcgggtgcaatggacaacggagatggcatagctgtcggttggttaggtcatgcccttttcaaggatagggaaggacgtgagctgtttgtacgccgtatgccaaccttctttgaaacatttccggtcgtcttggtagatggagaaggtgtcgtaagagctgatgtaccattcagacgagcggaatcaaaatacagtgttgagcaagtgggtgtaaccgtagactttttcggtggcgaattagatggcgccagctttagtgaccctgccacagtaaagaaatatgctaggcgtgctcaattgggcgaaatctttgaatttgatcgtgcgactttaaaatcggatggtgtattcagaagtagtccacggggttggttcactttcggtcacaccacatttgctctcatttttttctttggccacatttggcatggcgcaagaactttgtttagagacgtttttgccggcatcgaccccgatttggacgcccaagttgaatttggtgcatttcagaagttaggagacccaagtaccaaaaaacaagccgtt------------tag   [1527]
Alsophila            atgggtttgccttggtatcgcgttcacactgttgtactaaatgatcctggtcgtctgatttccgtacatctgatgcatactgctctggtttctggctgggcgggttcaatggctctctatgaattagccgtttttgacccatccgatcccgttcttgatccgatgtggagacagggtatgtttgtcatcccatttatgactcgtattggagtaacaaagtcatggggaggttggagcattactggagataccgtaactgatgcgggtatctggagttacgaaggtgtagccgccgctcatatcatactatccggtttactgtttctagctgctatctggcactgggtctatcgggacctggatctgtttcgcgatgatcgcacgggaaaaccatccttagatttaccaaaaatatttggaattcacctattcctttcaggagtactttgttttgccttcggagcatttcacgtaactggtttattcgggcccggtatttgggtatcagatccctatggattgactggaaaagtagaacccgtagatccggcttggggggctgaaggtttcgacccatttgttccaggagggatagcttcgcaccatatagcagctggagttctaggtatactagctggtctatttcacctcagtgttcgtcctccccaacgattgtacaaagctctacgcatggggaatgttgaaaccgtgtcatctagtagtatcgctgctgtttttttcgccgctttcgtagtttctggaaccatgtggtacggttccgccgccactccaattgaattatttggccccacccgttatcaatgggatcagggatattttcaacaagagatagatcaacgaatccgttctagtaaagctgaaaatctaagtctatccgaagcttggtctaagatcccagaaaaatcagctttctatgactatattggtaacaaccccgccaaaggtgggttgttcagagcaggtgcaatggacaatggtgatgggatagctgttggttggttaggtcacgctatctttaaggataaagaaggccatgagctgtttgtacgtcgcatgcctacttttttcgaaacattcccggtagtcttagtggatggcgaaggtatcgtaagagccgatgttccattcagacgagcggaatcaaaatacagtgttgagcaggtaggtgtaaccgtagagttttacggcggtgaactagatggtgctagctttagcgatcccgctacggttaaaaaatatgctagacgcgcccaatcaggtgagatctttgagtttgatcgtgccactctgaaatcagacggtgtttttagaagtagccctcgagggtggtttactttcggtcacgccacatttgctctcatttttttctttggtcacatctggcacggcgcaagaactttattcagagacgtgtttgctggtattgatcctgatctagacgctcaggttgaattcggaacattccaaaagttgggggatcccagtactaagagacagcctatt------------tga   [1527]
Psilotum             atgggtttgccttggtaccgcgtccatactgtcgtattgaacgatcccggtcgtttaattgccgtacacttgatgcatacagctttagtttctggatgggctggttcaatggctttgtacgaattagcagtttttgatccatcggatcccgttcttgatccaatgtggagacaaggtatgtttgttataccttttatgacccgtataggaataacaaagtcatggggaggttggagtatcactggagacactgtaagtgatgctggtatttggagttttgaaggtgtagctgcagcacatattacactatctggtttattattcttgtcagctatttggcattgggtatattgggatttagatttatttcgcgatgaacgtacgggaaaaccgtccctagatttgccaaagatttttggaattcatttatttctttcgggagtactttgttttggatttggagcgtttcatataacgggtttatttggtcctggaatctggatatccgatccctatggcctaactggaaaagtacaacctgtagatccagcatggggagccgaaggctttgatcccttcattccagggggaatagcttctcatcatattgcagcaggtatattaggtatattagctggtttatttcatcttagtgttcgtcctccccaacgtttatacaaggcattacgtatggggaatgttgaaactgttttatctagtagtattgctgctgttttctttgcagcctttgtagtctctggaactatgtggtatggttccgctactacgccaattgaattatttggtcctactcgttatcaatgggatcaaggatattttcaacaggagatagatcgacgaattcgtgctagtagagctgagggtctcagcttatcggaagcctggtctagaatccccgaaaaattagctttttatgattacattggtaataatccagcaaaaggcggattattccgagcaggtgcaatggataatggagatggaatagctattggttggttaggtcatgctgctttcaaggataaagaggggcatgaattatttgtacgtcgcatgcctacgttctttgaaacatttccagtcgttttggtggatgaagaaggaattgtaagagctgatgcaccatttagacgagcagaatcaaagtatagtgtcgaacaagtaggcgtaactgttgaattttatggtggtgaactcaatggtgttggcttcaacgatccctctacagttaaaaaatatgctagacgtgctcaattaggtgaaatttttgagtttgatcgtgcaacattaaaatcggatggtgtttttcgcagtagcccaagaggctggttcacttttggtcatgctacatttgctcttattttcttttttggacatatttggcatggtgctagaactctgttcagagatgtttttgctggtattgatcctgatctagatgctcaagttgagtttggagctttccaaaaattgggagatccaactaccgaaagacaagggata------------tga   [1527]
Equisetum            atgggtttaccttggtatcgtgttcataccgttgtcttgaatgatcctggtcgtttattggctgtacatttaatgcataccgctttggtctctggctgggctggttcaatggctctttacgaattagcggttttcgatccgtcagatcctgttcttgatccaatgtggcgacaaggtatgtttgttattccttttatgacacgtataggaataacaaaatcatggggaggttggagtataactggtgagactgtaactgatgctggtatttggagttatgaaggagtagctgcagcacacataatactatctggcttactttttctttcagctatttggcattgggtttattgggatttagaattatttcgtgatgaacgtacaggaaagccttctcttgatttaccaaaaatttttggagttcacttatttttatcaggtgtactttgttttggatttggagcttttcacgtaactggtttgtttggaccaggtatttgggtttctgatccctacggattaaccggaaatgtacgacctgtagatcctgcttggggagctgatggttttgatccttttgttccaggaggaatagcatcacatcatattgcagccggtattttaggaattctggcaggtttgtttcatctaagtgttcgtccacctcaacgtttatacaaagctttgcgtatgggtaatattgaaacagttttatccagtagtattgctgctgttttttttgctgcttttgtagtttctggaaccatgtggtacggatctgccgcaactcctattgaattatacggaccaactcgttaccaatgggatcaaggttactttcaacaagaaatagatcggcgcattcgtgttagtttggcggataattctagtttgtcagaagcttggtccaagattcccgaaaagttggctttttatgattatattggtaacaatccagcaaaaggcggtttatttagagcaggtgcgatggacaatggagatggaatagctgtaggttggttaggtcatgccgtttttagagataaagaaggacatgatttatttgtacgtcgtatgcccactttttttgaaacatttccagttgttttggtggatgaagaaggaattgtgagagctgatgttccttttcgacgtgcagaatccaaatatagtgttgaacaagttggtgtaactgttgatttttacggtggtgaacttaatggtgtaagttttagtgatccagctacagtaaaaaaatacgcaagacgttctcagctgggtgaaatttttgaatttgatcgtgccactctgaaatctgatggtgtttttcgtagtagtcctaggggttggtttacattcggtcatgccacatttgctcttttgttcttttttggacatatttggcatggtgccagaactttgtttagagatgtttttgcaggtattgatcctgatttagaaagtcaaatcgaatttggagcttttgagaaattaggtgatcctagtactgaaaaacgggcagtc------------taa   [1527]
Isoetes              atgggtccgccttggtaccgtgtccataccgttgtatcaaatgatcctggccgttcaattgctgtacatataatgcacacagcgttagtttctggttgggctggttcaatggctttgtatgagttagcagtttttgatccatccgatcctgttcttgatcccatgtggagacagggcatgttcgttatccctttcatgactcgtttaggaataacgaagtcatggggtggttggagtatcaccggagaaactgtaactaatgcaggtatttggagttatgaaggcgtggctgctgcgcatattgtgttatctggcttgttattcttatcagctatttggcattgggtatattgggatctagaaatatttactgacgaacgtacgggagcacttactatagatttgcctaaggtcttcggagttcatttattcctttcaggagtactttgtttcggattcggagcatttcacgtaacaggtttgttcggtcccggaatatgggtgtctgatccctatgggttgactggagaagcacaacctgtagctccagtgtggggagccgaaggattcgaccccttcgttccaggaggaatagcttctcatcatattgcagcaggtattctaggtatattagcaggtctattctaccttagtgttcgtcctccccaacgattatacaaaggattacgtatggggaatgttgaaactgttttatccagcagtattgctgccgtgttttttgcagcctttgttgctgccggaaccatgtggtatggctccgcgaccactccaatagaattattcggtcctactcgttatcaatgggatcaaggattctttcaacaagagatagatcggaggattcgatccagcagggccgaaaatcttagtttatcagaagcttggtccaaaattccagaaaaattagctttttatgattatattggtaataatccagcgaaagggggattattcagagcgggtgcgatggacaatggggatggaatagctgttggttggttaggtcacgctgtcttcagggataaagaaggacatgagcttttcgtacgtcgtatgcctactttcttcgaaacctttccagtagttttggtggatggggagggaattgcgagagccgatgttcccttcaggagggcagaatcaaagtatagcattgaacaagtaggtgtaactgttgagttttacggtggtgaactcgatggggttagttttagtgatcccgctacagtgaaaaaatatgctagacgtgctcaattaggtgagatttctgaatttgatcgtgctactctaaagtctgatggtgtttttcgtagtagtccaagaggttggtttactttcggtcacgctacatttgctcttcttttcttcttcggacatatttggcatggtgctagaaccttgttcagagatgtttttgctggtattgatcctgatttagatgctcaagttgaattcggagcattccaaaaactaggagatccaactaccaaaagacaagcagta------------taa   [1527]
Selaginella.uncin    acgggtttgccctggtatcgcgcccacaccgtcgtatcaaatgatcctggtcgttcgccccccgtacatctaatgcatacggcgccagtttctggttgggctggtccgatggccccgtatgaattagctgtttctgatccatccgatcctgcgctcgatcccatgcggagacaaggcatgtccgttatacctcctatgacccgcccaggagtaacggaaccatggagtggttggagcatcgcaggggaaaccgtcactaatgcgggtattcggagttacgaaggcgtggctactgcgcataccgtgccacccggctcgccattcttagcagctatctggcaccgggtatatcgggattcggaaatatccagcgacgagcgtacgggaacatctgctccggattcgcctaagatttccggggttcatccatctctcccaggagtactctgtttcggatttggagcatttcacgtcacgggtttgctcggtcctggaatatgggtgtctgatccctatgggctgactgggcgggtagaacccgtagctccggcatggggagccgcgggtttcgatcctttcgtcccaggagggatagcttcccatcacatcgcggcaggtattttgggtatattggccggtccatttcaccccagtgctcgtccccctcaacgatcacacaaattattacgcatgggtaatgtggaaaccgtttcacccagcagtatcgccgccgtgcctcccgcagccctcattgttgctggaaccatgtggtatggctccgcgaccactccagtggaaccattcggccctactcgttaccagtgggaccagggattctatcagcaggaaacagatcgaaggattcgatccgcccgggctgggaatacagggttgcctgaggctcggtccaagaccccagagaaatcagcttctcatgattacattggcagtaatccggctaaggggggattatccagagcgggcgcgatggacagtggagacggaatagctgttggtcggttgggtcacgccgtccttagggacaaggaaggacacgagccctttgtacgtcgtatgcccacctcccttgaaacatcccccgtggtttcggtggatgaggaaggaattgcgagagccgatgttccctccaggagggcagaatccaagtacagtgctgaacaagtaggtgtaaccgtcgagttttttggcggtgaacccgacggagttagcttcagtgatcccgccacggcaaagaaacatgccagacgtgctcaatcaggcgagattcccgaatctgaccgcgctacctcaaagcctgacggtgttcctcgtagcagcccgagaggtcggtccactcctggtcacgctacattcgccctccttttctcttccggacacatccggcacggtgccaggaccctgttcagagatgtttttgctggtactgatcccgatctagatgctcaagctgaacccggaacgtcccagaaatcaggggacccaactacgaagagacaagcggta---------ttacga   [1530]
Selaginella.moell    atgggtctgccctggtatcgcgcccacaccgtcgtatcaaatgatcctggccgttcgctccccgtacacttaatgcatacggcgctagtttctggttgggctggtccaatggccccgtatgaattagctgtttctgatccatccgatcctgcgctcgatcccatgcggagacaaggcatgtccgttatacctctcacgacccgcccaggagtaacggaatcatggagtggttggagtatcgcaggggaaaccgtcactaatgcaggtattcggagttatgaaggcgtggctactgcgcatatcgtgccacctggcttgttactcctagcagctatctggcattgggtatattgggattcggaaatatccagcgacgagcgtacgggaacatttgctctggatttgcctaagatttccggggttcatccatccccccctggagtaccccgtttcggatttggagcatctcacgtcacgggtttgctcggtcctggaatatgggtgtctgatccctatgggctgaccggacggatagaacctgtagctccggtatggacagccgcgggtttcgatcctttcgtcccaggagggatagcttcccatcacatcgcggcaggtattttgggtatattggccggtttatttcaccccagtgctcgtccccctcaacgatcacacaaatcattacgcatgggtaatgttgaaaccgtttcatctagcagtattgccgccgtgcctctcgcagccctcgttgtcgctggaaccatgtggtatggctctgcgaccactccagtagaaccattcggtcctactcgttaccagtgggacctgggattttatcagcaggaaacagatcgaaggattcggtccgcccgggctgggaatatagggttgcctgaagcttggtccaagatcccagagaaatcagcttctcatgatcatatcggcagtaatccggcaaaggggggatcatccagagcgggcgcgacggacagtggagacggaatagctgtaggtcggttgggtcacgccacccctagggacaaggaaggacacgagccctttgtacgtcgtatgcccaccctcctcgaaacatcccctgtagttttggtggatgaggaaggaattgcgagagccgatgttccctccaggagggcagaatccaagtatagtgctgaacaagtaggtgtaactgccgagttttgtggcggtgaactcgacggggttagttttagtgatcccgccacggtcaagaaacatgctagacgtgctcaattaggcgagattcccgaatctgaccgcgctacctcaaagcctgacggtgttcctcgtagcagcccgagaggttggtccacttttggtcacgctacattcgccctcctgtcctcttccggacacatccggcacggtgccagaaccccgttcagagatgttcttgccggtaccgatcccgatccagatgctcaagctgaacttggaacgtcccagaaatcaggagacccaactacgaaaagacaagcggta------------tga   [1527]
Huperzia             atgggtttaccttggtatcgtgttcatactgttgtactaaatgatcctggtcgtttaattgctgtacacttgatgcataccgcgctagtttctggttgggccggttcaatggccttgtacgaattagcagtttttgatccatccgatccgattcttgatcccatgtggagacaaggcttgtttgtcgtgccattcatgactcggttaggaataacaaagtcatggggaggttggagtattactggagaaactgtaaacgatgcgggtgtttggagttatgaaggtgtggcagctgcacacattgtgctatccggtttgttttttctagctgctatttggcactgggtcttctgggacttggatctgtttcgagacccacgcactggtaaacccactttggatttgcctaagatcttcggaattcatttattcctttcaggggtattatgctttggattcggagcattccacgtaacaggtctgttcggtcccggaatatgggtgtctgacccctacggattaaccggaaaagtacaacctgtagctccggtttggggagccgaaggttttgatcctttcgttccaggaggaatagcttcccatcatattgcagcaggtattttaggtatattagcaggtctattccacctcagtgttcgtccccctcaacgattatacaaagcattacgtatggggaatattgaaactgttttatctagcagtattgccgctgtgtttttcgcagcttttgttgttgctggaaccatgtggtacggctctgcagccactccaatagaattatttggtcctactcgttaccaatgggatcagggattttttcaacaagaaatagatcgaaggattcgatccagcagggctgaaaatcttagtttatcagaagcttggtctgaaattccacaaaaattagctttttatgattatattggtaataatccggctaagggaggattattcagagcaggtccgatggacaatggagatggaatagctgttggttggctaggccatgccgtcttcaaagataaggaaggacatgagctttttgtacgtcgtatgcctactcttttcgaaacatttccagtagttctggccgatggggaaggaattgtgagggctgatgttccattcaggagagcagaatccaagtatagcattgaacaagtaggtgtaactgttgagttttatggtggtgaactcgatggggttagtttcagtgatcccgccacagtaaaaaaatatgctagacgcgctcaattaggcgaaatttttgaatctgatcgcgccactctaaagtctgatggtgtttttcgtagtagtccaagaggttggtttacctttggtcatgccacttttgcccttcttttcttcttcggacatatttggcacggtgctagaaccttgttcagagatgtctttgccggtattgatcctgattcagatgctcaagtcgaatttggaacatttcagaaactaggagatccaactactaggagacctgtagta------------taa   [1527]
Physcomitrella       atgggtttaccttggtatcgtgttcatactgttgtactaaatgatcccggtcgtttaattgctgtacatttaatgcataccgctttagtttctggctgggcaggttctatggctttatacgaattagctgtttttgatccttctgatcctattcttgatccaatgtggagacaaggtatgtttgttataccgtttatgactcgtttaggaataacaaaatcttggggcggttggagcattacgggtgaaactgtaaataatgcaggtatttggagttatgaaggtgtagctgcagtacatattgtattatcaggtttactatttttagcagcaatttggcactgggtgtattgggatttagagttatttcgtgatgaacgtacaggaaaaccttcattagatttacctaaaatttttggtattcatttatttttatctggagttctttgttttgcatttggagctttccatgtaacaggcttatttggccctggtatttgggtatccgatccttatggattaactggaaaagtacaacctgttgttccagcttggggagctgaaggttttgacccttttgttccaggagggatagcttctcaccatattgcagcaggtattttaggtatactagctggtttattccatcttagtgttcgtcctcctcaacgattatataaaggattacgtatggggaatgttgaaactgttttatctagtagtattgctgctgtattttttgctgcttttgttgttgctggaactatgtggtacggttctgctgcaactccagtagaattatttggccctactcgttatcaatgggatcaaggtttttttcaacaagaaatcgatcgtcgaattcgtgctagtaaaagcgaaaatttaagtttgtcagaagcttggtctaaaattccagaaaaattagctttttatgattacattggtaataatccagctaaaggtggattatttagagcgggtgctatggataatggagatggaatagctgttggatggttaggtcatgctgtttttaaagatagagaaggacatgaactttttgttcgtcgtatgcctactttctttgaaacttttccagtggttttagtagatgaagaaggaattgttagagctgacgttccatttagaagagcggaatctaaatatagtgttgaacaagttggtgtaactgttgaattttacggtggtgaacttaacggagtaagttttagtgatccagctacagtaaaaaaatatgctagacgtgctcaactaggtgaaatttttgaatttgatcgcgctactttaaaatcagatggtgttttccgtagtagtccaagaggttggtttactttcggtcatgccacgtttgctcttcttttcttctttggtcatatttggcacggtgctagaactctatttagagacgtttttgctggtattgatccagatctagacgcacaagtagaatttggagcattccagaaattaggagaccctactactaagagacaaataatcactagattgatttaa   [1539]
Tortula              atgggtttgccttggtatcgtgttcatactgttgttttaaatgatcctggtcgtttaattgctgtacatttaatgcatacagctttagtttccggatgggctggatctatggcgttatatgaattagctgtttttgatccttctgatcctattcttgatccaatgtggagacaaggtatgtttgttataccatttatgactcgcttaggaataacaaaatcttgggggggttggagtattactggagaaactataaataacgcaggtctttggagttatgaaggtgtagctgcagtacacattgtattatcaggattgttatttttagcagcaatctggcattgggtatattgggatttagagttatttcgtgatgaacgtacaggaaagccttctttagatttacctaaaatttttggaattcatttatttttatcaggagttttatgttttgcttttggcgcttttcatgtaacaggtttatttggtcctggtatatgggtatctgatccttatggattaactggaaaagtacaacctgtagttccagcttggggggccgaaggctttgatccttttgttccgggaggaatagcttctcatcacattgcagcaggtattttaggtatattagcaggcttatttcatttaagtgttcgacctccccaacgattatataaaggattacgtatgggaaatgttgaaacagttttatctagtagtatcgctgctgtattttttgctgcttttgttgttgctggaactatgtggtatggttctgctgcaactccagtagaattatttggtccaacacgctatcaatgggatcaagggttttttcaacaagaaatagatcgacgaattcgtgctagtaaaaatgaaaatcttagtttatctgaatcgtggtctaaaattccagagaaattagctttttatgattacattggtaataatccagctaaaggtgggttatttagagcaggtgctatggataatggagatggaatagctgttggttggttaggacatgctatttttaaagatagagaaggacatgaactttttgttcgtcgtatgcctactttttttgaaacttttccagtagttttagtagatgaagaaggaattgttagagctgatgttccttttagaagagcagaatccaaatatagtgttgaacaagttggtgtaactgttgaattttatggtggtgagcttgatggagtaagttttagtgatccagctacagtaaaaaaatatgctcgacgtgctcaattaggtgaaatttttgaatttgatcgtgctactttaaaatcagatggtgtttttcgaagtagtccaagaggttggtttacttttggtcatgctacatttgctcttcttttcttttttggtcatatttggcatggtgcgagaactttatttagagacgtttttgctggtattgatccggatctagatgcacaagttgaatttggagcatttcagaaattaggagaccctactactaaaagacaaatagtt------------taa   [1527]
Anthoceros           atgggtttaccttggtatcgtgttcatacggtcgtactaaatgatcctggccgtttaattgcagtacatctaatgcatactgctttagtttctggttgggccggttctatggctttgtatgaattagcagtttttgatccttctgatcccgttcttgatccaatgtggagacagggcatgtttgttataccttttatgactcgtctaggaattacaaaatcttggggtggttggagtattactggagaaactgtgactaatgcaggtatttggagttacgagggtgttgccgcggttcatatcgtactatctggcttgttattcttggcagctatttggcattgggtatattgggatttggaattatttcgtgacgaacgtacaggaaaaccttctttagatttgcctaaaatttttggaattcatttattcctttcaggagtactttgttttggatttggagcatttcatgtaacaggtttattcggtccaggaatatgggtttccgatccttatggactaacgggaaaggtagaaccagtggctccagcttggggagcagaaggtttcgatcccttcgttcctgggggaatagcctctcatcatatcgcagcaggtattttaggtatattagcaggcctattccatcttagtgttcgtccccctcaaaggttatacaaaggattacgtatgggtaatgttgaaactgttttatctagcagtatcgctgctgtattttttgcagctttcgtagttgctggaacaatgtggtacgggtctgcagctactccaatagaattatttggtcctactcgttaccaatgggaccaaggtttcttccaacaagaaatagatcgtaggattcgttctagcaaggctgagaatcttagtttatcagaagcttggtctaaaattcctgaaaaattagcgttttacgattatattggtaacaatccagctaaagggggattatttagagcaggtgcaatggataatggagatggaatagctgttggttggttaggtcacgctgtctttaaagataaagaagggcatgaactcttcgtacgtcgtatgcctactttttttgaaacgtttccagtagttctagtagatgaagaaggaattgttagagcagatatcccatttaggagagcagaatctaaatatagtgttgagcaagtaggtgtaattgttgaattttacggtggtgaactcgatggtgttagttttagcgatcctgttacagtgaagaagtatgctagacgtgctcaattgggtgaaatttttgaatttgatagggctactttaaagtctgatggtgtcttccgtagtagtccaagaggttggtttacttttggtcacgctacatttgctcttcttttcttcttcgggcatatctggcacggtgccagaactctgttcagagatgtttttgccggtattgactcagatttagatgctcaagttgaatttggagcttttgaaaaattgggagatccaactactaagagacaagtggtg------------tga   [1527]
Marchantia           atgggtttaccttggtatcgtgttcatacagttgtgttaaatgatccaggtcgcttaatcgctgttcatttaatgcatactgctttagtttctggttgggcaggttctatggctttatatgaattagctgtttttgatccttctgatccagttcttgatccaatgtggagacaaggcatgtttgttataccttttatgactcgtttaggaataacgaaatcctgggggggttggagtattacaggagaaactgttactaacgcaggtatctggagttatgaaggagtagctgcagtacatattgttttatcaggattactttttttggcagctatttggcattgggtgtattgggatttagaactgtttcgtgatgaacgtacaggtaagccttctttagatttacctaaaatttttggaattcatttgtttctttctggagtactttgttttgcttttggagcatttcatgtaactggtttatttggtcctggaatatggatttctgatccttatggattaacaggaaaagtacaacctgtagctcctgcttggggtgctgaaggttttgatccttttgtacctggaggaattgcttctcatcatattgctgcaggtattttaggaatattagctggtttgtttcatcttagtgttcgtcctcctcaaagattatataaaggattacgtatgggaaatgttgaaacagttttatccagtagtattgcagctgttttttttgctgcttttgttgttgcgggaactatgtggtacggttctgcagcaactccaattgaattatttggtcctactcgttaccaatgggatcaaggattttttcagcaagaaatagatcgaagaattcgctctagtaaagcagaaaatttaagtttatcagaagcttggtctaaaattcctgaaaaattagctttttatgattatattggtaataatcctgctaaaggaggattatttagagctggagcgatggataatggagatggtatagcagttggttggttaggccatgcagtttttaaagataaagaaggaaatgagcttttcgttcgtcgtatgcctactttttttgaaacttttccagttgttttggtagatgaacaaggaattgttagagctgatgttccatttagaagagcagaatcgaagtatagtgttgaacaagtaggtgtaactgttgaattttatggtggtgaacttgatggggttagttttagtgaccctgcaacagtcaaaaaatatgctagacgcgctcaattaggtgaaatttttgaatttgatcgtgctactttaaaatcggatggtgtttttcgaagtagtccaagaggttggtttacttttggtcatgctacatttgctcttctttttttctttggtcatatttggcatggtgctagaacattgtttagagatgtttttgcaggaattgatcctgatttagatgctcaagtggaatttggagcgtttcagaaattaggagatccaacaacaaaaagacaagtaata------------taa   [1527]
Chara                atgggtctaccttggtatcgtgtacatacagttgtattaaatgatcctggtcgtttaatagctgtccatattatgcatactgctcttgtttcaggatgggcaggttcaatggctttgtatgaacttgcagtttttgatccgtctgatcctattttagatcctatgtggcggcaaggaatgtttgtaattccttttatgactcgtctaggaattacaaaatcatggggaggctggagtattactggcgaaactattacaaatccaggtatatggagttacgaaggagtggcagctgttcacattatattgtcagggctactttttttagcagcaatatggcattgggtatattgggatttagaactttttagagatgaacgtacaggaaaacctgcattagatttgcctaaaatttttggaattcatctctttttatcaggtttattatgctttggattcggtgcttttcatgttactggattgtttggtcctggtatatggatttcagatccatatggaattactggaaaagttcaatcagtatcccctgcctggggagctgaaggcttcgatccttttaatcctggtggcattgcatctcatcatattgcagcaggaattttaggaatattggctggtttatttcatttaagtgttagacctcctcaaaggttatacaaagctttgcgtatgggaaatgtagaaactgtcttatcaagtagcatagcagcagtgttttttgcagcttttatagtatctggaactatgtggtatggttctgcagctactcctattgaattgtttggtcctactagataccaatgggatcaaggatattttcaacaagaaatcgatagacgcgtacggttaagtacatctcaaggctttagtatttcagaagcttggtcgcgaataccagaaaaactggccttttatgattatattggaaataatcctgctaaaggtggattatttcgtgctgggcctatggataatggagatggaattgcagtaggttggttaggtcacgcagtattcaaagataaagaaggacatgaattatttgtacgtcgtatgcctactttctttgagacattcccagttgttttagttgatgaagagggtattattagagcagatttacctttccgtagagcagaatctaaatatagtatagaacaagttggtgtaacggtcgaattttatggtggtgaattggataatgtaagctttagtgatcctgctactgtgaaaaaatatgctagacgtgctcaattaggagaaatatttgaattcgatcgcactactttaaaatcagacggagtttttcgtagtagtccaaggggttggtttacattcggtcatctttgctttgcacttcttttcttttttggtcacatatggcatggtgctagaacattatttagagatgtatttgctggtattgatcctgatattgactctcagattgaatttggaatatttcaaaaacttggtgatccaactactaagaaacagacagtt------------taa   [1527]
Chaetosphaeridium    atgggtttgccttggtaccgcgtacatacagttgttttaaatgatcctggtagactaattgcagttcatattatgcatactgctttagtttcaggttgggctggttctatggctttatatgaactagctgtttttgatccctcagatcctgttttagatccaatgtggcgtcaaggaatgtttgtaataccatttatcactcgtttaggggtaactaaatcttggggcggatggagtattactggagaaacagtaaccaatgcaggactttggagttatgaaggcgttgccgcagtacacattatcctatcaggtttactatttttggctgcaatctggcactgggttttttgggatttagagttatttcgtgatgaaagaactggaaaaccatctttagatttacctaaaatttttggtattcatttatttctttcaggtttattatgctttggattcggtgcatttcatgtaacaggcttgtttggacctggtatttgggtatcagacccttatggattgaccggttctgtacaaccagtttctcctgcttggggagctgaaggctttgatccttttaatgcaggaggtattgcttctcaccatatagctgccggtattttaggaattcttgcaggtttatttcatttaagcgttcgtcctccacaaagattatataaaggtttacgtatggggaacgtagaaactgtattatctagtagtattgcggctgttttttgggctgcgtttgttgttgcaggaacaatgtggtatggatcagcggcaactccaattgagttatttggtcctactcgttatcaatgggatcaaggttattttgaacaagaaattgataaaagagtaggtactagtctttctgaaggacttactttatcagaagcttggtcaaaaattcctgaaaagttagctttttatgattacattggtaacaacccagctaaaggtggtttatttagagccggtgcaatggataacggggatggtattgctgtaggttggttagggcatgcttcttttaaagataaagaaggtcgtgaactttttgtacgccgtatgccaagtttctttgaaacattcccggttgttcttttagatagtgaaggtattgtacgtgcggatgttccgttccgtcgagctgaatctaaatatagtattgaacaagttggtgtaacggttcaattctatggcggtgaactagatggagtaagcttttcagatcctgctactgtgaaaaaatatgctagacgtgctcagttaggtgaaatttttgaatttgatcgtgcaactttaaaatctgatggtgttttccgtagtagccctagaggttggtttacttttggacacgcaaactttgcattattatttttctttggtcatatctggcatggcggtcgtacattatttagagatgtttttgcaggaattgatccagatttagatgcgcaagtagaatttggtctattccaaaaattaggggatccaagtactcgacgtgaagcagtt------------taa   [1527]
Staurastrum          atggctttgccttggtatcgtgtacataccgttgtattaaatgatccaggtcgtctaattgctgtacatttaatgcatacagctcttgtttctggatgggctggctctatggctctatatgaactagctgtttttgacccttctgatccaatccttgatccaatgtggagacaaggtatgtttgttattccttttatgactcgactaggagtaactaaatcttggggaggttggagtattactggtgaaaccattacaaatgctggtctttggagttacgaaggtgtagcagctacacatatcattttatccggattactatttttggcggcaatttggcattgggtatactgggatcttgagctatttcgcgatgaaagaacaggcaaaccctctttagatttacctaagatttttggaattcatctattcctatctggagtcctttgttttggttttggtgcatttcatgtaactggcttatttggtccaggtatctgggtatctgatccatacggattaactggaaatgttcaaccagtaattcctgcttggggagcagaaggttttgatccattcaatccagggggaattgcatcccatcatattgctgcaggtatcttaggtatcattgcaggtttgttccatttaagtgttcgtccgcctcaacgtctttacaaaggtttacgtatggggaatatcgaaactgttctatctagtagtatcgctgcagttttttgggctgcttttgtagtagccggaactatgtggtatggtagtgctgcaaccccagtagaactttttggacctactcgttatcaatgggatcaaggatatttccaacaggaaattgagcgtcgtattcgcacaagtttagatgaaggactttctttatctgaagcttggtctaaaattcctgaaaaattagctttttatgattatattggaaataatccagctaaaggtggtctattccgtgctggtgccatggataatggagatggtattgctgtaggatggttaggacacgctgtttttaaagataaagaaggaaatgaattatttgttcgtcgaatgcctactttctttgaaacttttcctgttgttttactagacaaagatggagttgttcgagcagatgttcctttccgtagagctgaatctaaatacagtattgaacaagtaggtgttagtgtcgaattttatggtggagaattaaacggtgtaagtttcagtgatccagctactgttaagaaatatgcaagacgtgctcaactaggagaaatttttgaatttgatcgcgctactctaaaatctgatggagttttccgtagtagtccaagaggatggtttacctttggtcatgctaattttgcattattgttcttctttggacacatttggcatggatctagaacattatttagagatgtattctccggaattgatcctgatttggaatctcaagtagaatttggtctattccaaaaactaggagaccctactacaagaaaacaagcggtt------------taa   [1527]
Zygnema              atgggtttaccttggtatcgtgttcatactgtcgttttaaatgatccaggcaggttgattgctgttcatttaatgcatactgcgctagtttcaggttgggctggctcaatggctttatatgaattagcagtgtttgatccttccgatcctgtattagatcctatgtggagacaaggaatgtttgttatcccctttatgacccgtttgggtgtaacacagtcttggggtggctggagtattactggagagactgttactaacgcaggcttatggagctacgaaggtgtagccgcagtacatattgtgttatctggattgctatttttagcagcaatttggcattgggtatattgggatcttgaattgttccgcgatgagcgtacaggcaaaccttccttagatcttcctaaaatttttggaatccatctatttttgtctggcgtgctttgtttcggatttggagcattccatgtaacaggattatttggacctggtgtatgggtgtctgacccatacggactaacaggtagagtacaacctgtagcaccagcttggggagctgaaggatttgatccatttaaccctggtggtattgcttcacatcatattgcagcaggtattttaggaattttagcaggactgttccatctaagcgtacgccctcctcaacgtttatacaaaggattgcgtatgggtaatgtcgagaccgtattatctagtagtattgctgcagtattttttgcagcatttgtagtagcaggaaccatgtggtatggatgtgcagctactccagtagaattatttggtcctacacgttatcaatgggatcagggttatttccaacaagaaatcgatagacgaatccgtaacagtgttgctgaaaatgtaagtttatctgaagcttggtctaaaattccagaaaaactagctttctatgattacattggcaataatccagctaagggaggattattccgtgcaggtgcaatggataatggagatggtattgcagtgggttggttaggacatgctgtatttaaagataaagaaggcaatgagctttttgtacgtcgtatgcctactttctttgaaactttcccagtagttttagttgatgaagaaggtattgtaagagcagatgtacctttccgtagagcagaatctaagtacagtattgagcaggtaggtgtaagcgtagaattttacggtggagaattaaatggtgtaagttttagtgatcctgctaccgttaaaaaatatgctagacgtgcccaactaggcgaaatatttgaatttgatcgtgctactcttaaatcagacggtgtattccgtagtagtccaagaggatggtttacttttggtcatgcatgctttgctttgctattcttttttggacacctttggcatggttctagaaccttgtttagagacgtatttgccggaattgatcctgatctagattcacaagtagaatttggtttattccaaaaattaggagacccaactacaagaaagcaaactgtc------------taa   [1527]
Chlorokybus          atgggtttaccttggtttcgtgtacatacagttgtattaaacgatcctggacgtttgatatccgtccatcttatgcatactgcacttgtatccggttgggcgggttcaatggctttttatgaacttgctgtatttgatccctctgatccagtcttaaatccaatgtggcgccagggtatgtttgttttacctttcatgacacgtttagggataacaaaatcctggggtggatggaatattagtggcgaaagcatttctgatccaggtttatggagttatgaaggtgtagctgcaactcatattgttttatctggacttttattcttagcatctatctggcattgggtttattgggatttagaattattccgtgatcctcgtactggcaaaccggcattagatttaccaaagatttttggaatccatttatttttatccggcttattgtgttttggttttggtgcattccacgtaacggggctatttggacctggtatttgggtttccgatccatacggaataactggaagagtacaaccagtggctccagcttggggagctgaagggtttgatccttttaaccctggtggaattgcatctcaccatatagctgcaggaatcttgggtatcttagctggattatttcatcttaccgttagaccgccttttagactttacaaggcattacgtatggggaatattgaaacagttttatccagcagtattgcagcagtattctgggctgcttttgtagtagcaggaactatgtggtacggctccgctgcaacccctatagaattgtttggtccaactcgttatcagtgggatttaggatttttccaacaagagattgaaaaacgagtacaagctagtcttgcaggaggtgcctccctttctgaggcttggtcaagcataccagaaaaattggccttttatgactatattggtaacaacccagcaaaaggaggtttattccgtgctggaccaatgaataacggagatggtatagctgctggttggttaggtcacgcagttttcaaagataaagaaggacgagagctatttgtacgccgtatgcctactttctttgaaacttttccagtattactcttagataaagatggtgttgtaaaagctgatgtacctttccgtagagcagaatcaaaatatagtgttgaacaagtaggtgtaactgttactttctatggtggtgagttagatggagttacctttaaagatcctgctacagtcaaaaaatatgctcgaagagcacaattaggtgaagtctttgaatttgatcgagcacgattaaaatcagatggagtctttagaagcagtcctcgagggtggtttacttttggtcacctttgttttgcacttttgttcttctttggacatatttggcatggggctagaactatctttagagatgtttttgctggtattgaccctgatcttgatgaacaggttgaattcggtgcataccaaaaactaggcgatccttctactagaaaacaagcagtt------------tag   [1527]
Mesostigma           atgggtttaccttggtatcgtgtgcatacagttgttctgaatgatccaggacgcttaatttctgtacatattatgcatactggtctagtatcaggctgggctggttctatggctttttatgaattagctgtttttgatccttctgatcctgttttaaatcctatgtggcgtcaaggtatgttcgtattacctttcatgactcgtttaggtatttcaaaatcttggggtggatgggacattaatggagatagtattactgatccaggtctgtggagttatgaaggtgttgcagcaacacatatcatacttgcaggattaatgttcttagcttctatgtggcactgggtttattgggatttagaattattccgtgatcctcgtacaggtaaaccagctttagatcttcctaaaatttttggtattcacttatttttatctggtttattatgctttggtttcggagctttccatgtaacaggtttatttggacctggtatttgggtttctgatccttatggcattactggaagagtacaaccaattgagccttcttggggcgctgatggttttgatccattcaatccaggtggtattgcttctcatcatattgcagctggtattttaggcattttagcaggtcttttccatttaagtgtaagaccttctttccgtttatacaaagcgctacgtatgggtaatgtagaaacagtattatctagtagtattgcagcagttttctgggcagcttttgttgtttcaggaacaatgtggtatggatcagcagcaactccaattgaattatttggtccaactcgttatcaatgggatttaggttatttcaataaagaaattaacaaacgagttcaggcaagtattgctagtggatctactgcatctgaagcttggtctcgtattccagaaaaattagctttttacgattatattggtaataacccagctaaaggtggtttattccgtgcaggtgcaatgaacaatggagatggtattgcagcaggttggttaggacatgctgttttcaaagataaagaaggtagagaactttttgttcgtcgtatgccaacattctttgaaacattccctgttgttttattagataaagatggaattgttcgtgctgacattccattccgccgcgctgaatccaaatatagtatagaacaagttggtgttagtgttgcattctatggtggcgagctagatggtgtaacatttaaagatccaactactgttaaaaaatatgctagaagagcacagttaggtgaaatatttgaatttgatcgtgcaagattaaaatcagatggtgttttcagaagtagtccaagaggatggtttacttttggtcacttatgttttgctttattgtttttctttggtcatatttggcatggagcaagaacaattttcagagatgtatttgctggaattgatccagatcttgacgaacaagttgaatttggagctttccaaaaattaggtgatgcttcaactagaaaacaagctgtt------------taa   [1527]

[                             10        20        30        40        50        60        70        80        90        100       110       120       130       140       150       160       170       180       190       200       210       220       230       240       250       260       270       280       290       300       310       320       330       340       350       360       370       380       390       400       410       420       430       440       450       460       470       480       490       500       510       520       530       540       550       560       570       580       590       600       610       620       630       640       650       660       670       680       690       700       710       720       730       740       750       760       770       780       790       800       810       820       830       840       850       860       870       880       890       900       910       920       930       940       950       960       970       980       990       1000      1010      1020      1030      1040      1050      1060      1070      1080      1090      1100      1110      1120      1130      1140      1150      1160      1170      1180      1190      1200      1210      1220      1230      1240      1250      1260      1270      1280      1290      1300      1310      1320      1330      1340      1350      1360      1370      1380      1390      1400      1410      1420]
[                             .         .         .         .         .         .         .         .         .         .         .         .         .         .         .         .         .         .         .         .         .         .         .         .         .         .         .         .         .         .         .         .         .         .         .         .         .         .         .         .         .         .         .         .         .         .         .         .         .         .         .         .         .         .         .         .         .         .         .         .         .         .         .         .         .         .         .         .         .         .         .         .         .         .         .         .         .         .         .         .         .         .         .         .         .         .         .         .         .         .         .         .         .         .         .         .         .         .         .         .         .         .         .         .         .         .         .         .         .         .         .         .         .         .         .         .         .         .         .         .         .         .         .         .         .         .         .         .         .         .         .         .         .         .         .         .         .         .         .         .         .         .  ]
[psbC]
Arabidopsis          atgaaaaccttatattccctgaggaggttctaccacgtggaaacgctctttaatggaactttagctttagctggtcgtgaccaagaaaccaccggtttcgcttggtgggccgggaatgcccgacttatcaatttatctggtaaacttttgggagctcatgtagcccatgccggattaatcgtattctgggccggagcaatgaacttatttgaagtggcccattttgtacctgaaaagcccatgtatgaacaaggattaattttacttccccacctagccactttaggatggggggtaggtcctgggggagaagttatagacacctttccgtactttgtatctggagtacttcacttaatttcttctgcagttttgggctttggcggtatttatcatgcacttctgggacccgaaactcttgaagaatcttttccctttttcggttatgtatggaaagatagaaataaaatgaccaccattttgggtattcacttaattttgttaggtgtaggtgcctttcttctagtattcaaggctctctattttgggggcgtatatgatacctgggctccgggagggggggatgtaagaaaaattacaaacttgactcttagcccaagtgttatatttggttatttactaaaatctccctttgggggagaaggatggattgttagtgtggacgatttggaagatataattggaggacatgtatggttaggttccatttgtatatttggtggaatctggcatatcttaaccaagccttttgcatgggctcgccgcgcacttgtatggtctggggaggcttacttgtcttatagtttagctgctttatctgtttgtggtttcattgcttgttgttttgtctggtttaataataccgcttaccctagtgagttttacggacctacggggccagaagcttctcaagctcaagcatttacttttctagttagagaccaacgtcttggagctaacgtggggtctgctcaaggacctacaggtttaggtaaatacttaatgcgttctccgactggagaagttatttttggaggagaaacaatgcgtttttgggatctgcgtgctccctggttagaacctttaaggggtcctaacggtttggacttgagtaggttgaaaaaagacatacaaccttggcaagaacgacgttcggcagaatatatgactcatgctcctttaggttcgttaaattctgtagggggcgtagctactgagatcaatgcagtcaattatgtctctccgagaagttggttatctacctctcattttgttctaggatttttcctattcgtgggtcatttatggcacgcgggaagggctcgggcagcggcagcgggatttgaaaaaggaattgatcgtgattttgaacctgttctttccatgactcctcttaactaa   [1422]
Morus                atgaaaaccttatattccctgaggaggttctaccccgtggaaacgctctttaatggaactttagctttagctggtcgtgaccaagaaaccactggtttcgcttggtgggccgggaatgcccgacttatcaatttatccggtaaactgctgggggctcatgtagcacatgccggattaatcgtattctgggccggagcaatgaacttatttgaagtggctcatttcgtaccagagaagcctatgtatgaacaaggattaattttacttccccacctagctactctaggttggggggtagggcctggcggggaggttctagacacctttccatactttgtatctggagtacttcacttaatttcctctgcagtattgggctttggcggtatttatcatgcacttctgggacctgagactcttgaagaatcttttccattcttcggttatgtatggaaagatagaaataaaatgactacaattttgggtattcatttaatcttgttaggtataggtgcttttcttctagtatttaaggctctttattttgggggtgtatatgatacctgggctccgggggggggagatgtaagaaaaattaccaatttgacccttagcccaagtattgtatttggttatttactaaaatccccctttggtggagaggggtggattgttagtgtggacgatttggaagatataattggaggacatgtatggttaggttccatttgtatacttggtggaatctggcatatcttaaccaaaccctttgcatgggctcgccgtgcacttgtatggtctggagaggcttacttgtcttatagtttaggtgctttatccatttttggttttgttgcttgttgctttgtctggttcaataataccgcttatcctagtgagttttacgggcccactggtccagaagcttctcaagctcaagcatttacttttctagttagagatcaacgtcttggagctaacgtgggatccgctcaaggacctactggtttaggtaaatatctaatgcgttccccgactggggaagttatttttggaggggaaaccatgcgtttttgggatctacgagctccatggttagaacctctaaggggtcccaatggtttggacttgagtaggctgaaaaaagacatacagccttggcaagaacggcgttctgcggaatatatgactcacgctcctttaggttctttaaattccgtgggtggcgtagctaccgagatcaatgcagtcaattatgtctctccgagaagttggttagctacctctcattttgttctaggatttttcctattcgtaggtcatttatggcacgcgggaagggctcgtgcagctgcagcaggatttgaaaaaggaattgatcgtgattttgaacctgttctttccatgactcctcttaactga   [1422]
Vitis                atgaaaaccttatattccctgaggaggttctaccccgtggaaacgctctttaatggaactttagctttagctggtcgtgaccaagaaaccaccggtttcgcttggtgggccgggaatgcccgacttatcaatttatccggtaaactacttggggctcatgtagcccatgccggattaatcgtattctgggccggagcaatgaacctatttgaagtggctcatttcgtaccagagaagcccatgtatgaacaaggattaattttacttccccacctagctactctaggttggggggtaggtcctggtggggaagttatagacacctttccatactttgtatctggagtacttcacttaatttcctccgcagtattgggctttggcggtatttatcatgcacttctgggacctgagactcttgaagaatcttttccatttttcggttatgtatggaaagatagaaataaaatgaccacaattttgggtattcacttaatcttgttaggtataggtgcttttcttctagtattcaaggctctttattttggcggcgtatatgatacctgggctcccggagggggagatgtaagaaaaattaccaacttgacccttagcccaagtgttatatttggttatttactaaaatcgccctttggaggagaaggatggattgttagtgtggacgatttggaagatataattggaggacatgtatggttaggttccatttgtatatttggtggaatctggcatatcttaaccaaaccctttgcgtgggctcgccgtgcacttgtatggtctggagaggcttacttgtcttatagtttaggtgctttagctgtctttggtttcattgcttgttgctttgtctggttcaataataccgcttatcctagtgagttttacgggccaactggacccgaagcgtctcaagctcaagcatttacttttctagttagagaccagcgtcttggggctaacgtgggatccgctcaaggacctactggtttaggtaaatatctaatgcgttccccgactggagaagtcatttttggaggagaaactatgcgtttttgggatctgcgtgctccctggttagaacctctaaggggtcccaatggtttggacttgagtaggctgaaaaaagacatacaaccttggcaagaacggcgttccgcggaatatatgactcacgctcctttaggttctttaaattccgtgggtggcgtagctaccgagatcaatgcagtcaattatgtctctcctagaagttggttagctacttctcattttgttctaggattcttcctattcgtaggtcatttgtggcacgcgggaagggctcgtgcagctgcagcaggatttgaaaaaggaattgatcgtgattttgaacctgttctttctatgacccctcttaactga   [1422]
Nicotiana            atgaaaaccttatattccctgaggaggttctaccacgtggaaacgctctttaatggaactttagccttagctggtcgtgaccaagaaaccactggtttcgcttggtgggccgggaatgcccgacttatcaatttatccggtaaactactaggggctcatgtagcccatgctggattaatcgtattctgggccggagcaatgaacctatttgaagtggcccatttcgtaccagagaagcctatgtatgaacaaggattaattttacttccccacctagctactctaggttggggggtaggccctgggggagaagttatagacacctttccatactttgtatctggagtacttcatttaatttcttctgcagtattgggctttggcggcatttatcatgcacttctgggacctgagacacttgaagaatcttttcccttctttggttatgtctggaaagatcgaaataaaatgaccacaattttaggtattcacttaatcttgttaggtctaggtgcttttcttctagtattcaaggctctttattttgggggcgtatatgatacctgggctccgggagggggagatgtaagaaaaattaccaacttgacccttagcccgagtatcatatttggttatttactaaaatccccttttggaggggaaggatggattgttagtgtggacgatttagaagatataatcggaggacatgtatggttaggttccatttgtatacttggtggaatctggcatatcttaaccaaacccttcgcatgggctcgacgcgcacttgtatggtctggagaggcttacttatcttatagtttaggggctttatccgtctttggtttcattgcttgttgttttgtctggttcaataataccgcttatcctagtgaattttacggacctactggaccagaagcttctcaagctcaagcatttacttttctagttagagaccaacgtcttggggctaacgtgggatccgctcaaggacctactggtttaggtaaatatctaatgcgttccccgactggagaagtcatttttggaggagaaactatgcgtttttgggatctgcgtgctccatggttagagcctctaaggggtccaaatgggttagacttgagtaggttgaaaaaagacatacaaccttggcaggaacggcgttccgcagaatatatgactcatgctcctttaggttctttaaattccgtgggtggtgtagctaccgagatcaatgcagtcaattatgtctctcctagaagttggttagctacctctcattttgttctaggattcttcttcttcgtaggtcatttgtggcacgcgggaagggctcgtgcagctgcagcaggatttgaaaaaggaattgatcgtgactttgaacctgttctttccatgacccctcttaattga   [1422]
Helianthus           atgaaaaccttatattccctgaggaggttctaccccgtggaaacgctctttaatggaactttagctttagctggtcgtgaccaagaaaccaccggtttcgcttggtgggccgggaatgcccggcttatcaatttatccggtaaactactaggggctcatgtagcccatgccggattaatcgtattctgggccggagcaatgaatctatttgaagtggctcatttcgtaccagaaaagcctatgtatgaacaaggattaattttacttcctcacctagctactctaggttggggggtaggtcctggtggggaagttatagatacttttccatactttgtatctggagtacttcatttaatttcctctgcagtattgggctttggcggtatttatcatgcacttttaggacctgagacgcttgaagaatcttttccattcttcggttatgtatggaaagatagaaataaaatgaccacaattttaggtattcatttaatcttgttaggtctaggtgcttttcttctagtattcaaggctctttattttgggggcgtatatgatacttgggctccgggaggaggagatgtaagaaaaatcaccaacttgacgcttagcccaagtatcatatttggttatttactaaaatcgccctttgggggggaaggatggattgttagtgtagacgatttggaagatataataggaggccatgtgtggttaggttccatttgtatacttggtggaatttggcatatcttaaccaaacccttcgcatgggctcgacgtgcacttgtatggtctggagaggcttacttatcttatagtttagcggctatatctgtctttggtttcattgcttgttgttttgtctggttcaataatacggcttatcctagtgagttttatggacccactggaccagaagcttctcaagctcaagcatttacttttctagttagagaccaacgtcttggagctaacgtaggatccgctcaagggcctaccggtttaggtaaatatttaatgcgttccccgaccggagaagtcatttttggaggagaaactatgcgtttttgggatttgcgcgctccttggttagaacctctaaggggtccaaatgggttggacttgagtcggctgaaaaaagacatacaaccttggcaagaacgtcgttccgcagaatatatgactcatgctcctttaggttctttaaattccgtgggtggagtagctaccgagatcaatgcagtcaattatgtgtctcctagaagttggttagctacttctcattttgttctaggattcttcttcttcgtaggacatttgtggcacgcaggaagagctcgtgcagctgcagcaggatttgaaaaaggaattgatcgtgattttgaacctgttctttccatgacccctcttaattga   [1422]
Spinacia             atgaaaaccttatattccctgaggaggttctaccccgtggaaacgctctttaatggaactttaactttagccggccgtgaccaagaaaccaccggtttcgcttggtgggccgggaatgctcgacttatcaatttatctggtaaactacttggagctcatgtagcccatgccggattaatcgtattctgggccggagcaatgaacttatttgaagtggctcatttcgtaccagagaagcctatgtatgaacaaggattaattttacttccccacctagctactctaggttggggggtaggccctggcggggaagttatagacacttttccatactttgtatcgggagtacttcacttaatttcgtcggccgtattgggctttggtggtatttatcatgcacttttgggccctgaaactcttgaagaatcttttccattcttcggttatgtgtggaaagatagaaataaaatgaccacaattttgggcattcacttaatcttgttaggtataggcgcttttcttctagtattcaaggctctttattttgggggcgtatatgatacatgggctcccggaggtggagatgtaagaaaaattaccaacgtcacccttagtccaagtattatatttggttgtttactaaaatcgccttttggaggagaagggtggattgttagtgtagacgatttggaagatataataggggggcatgtatggataggtgtcatttgtatacttggtggaatctggcatattttaacaaaaccttttgcatgggctcgccgcgcacttgtctggtctggcgaggcttatttgtcttatagtttggctgctttatctgtctttggtttcattgcttgttgttttgtctggttcaataatactgcttatcctagtgagttttacgggcccactggaccagaagcttctcaagctcaagcatttacttttttagttagagaccaacgtcttggggctaacgtgggatccgctcaaggacctactggtttaggtaagtatctaatgcgttctccgactggagaagttatttttgggggcgaaactatgaggttttgggatttgcgcgctccgtggttagaacccctaagaggtccaaacggtttggacttgagtcgcctgaaaaaagatatacaaccttggcaagaacgacgttcagcagaatatatgactcatgctcctttaggttctttaaattctgtgggtggggtggctaccgagatcaatgcagtcaattatgtctctcctagaagttggttatctacttctcattttgttctaggattcttcctattcgtagggcatttgtggcatgcgggaagggctcgtgcagctgcagcaggatttgaaaaaggaattgatcgtgattttgaacctgttctttcgatgacccctcttaattga   [1422]
Ranunculus           atgaaaaccttatattccccgaggaggttctaccccgtggaaacgctctttaatggaactttagctttagctggtcgtgaccaagaaaccactggtttcgcttggtgggccgggaacgcccgacttattaatttgtccggtaaactactcggggctcacgtagcccatgctggattaattgtattctgggcaggagcaatgaacctgtttgaagtggcgcatttcgtacccgagaagcccatgtatgaacaaggattgattttacttccccacttagctactctaggttggggaataggccctgggggggaagttatagacacttttccatactttgtatctggagtacttcacttaatttcctctgcagtattaggcttcggcggtatttatcattcacttctcgggcccgaaactcttgaagaatcttttccattcttcggttatgtatggaaagatagaaataaaatgaccacaattttggggattcacttaatcttgttaggtataggtgcttttctgttagtactcaaggctctttattttgggggagtatatgatacctgggctcctggggggggagatgtaagaaaaatttccaacttgacacttagcccaagtattatatttggttatttactaaaatctccttttggaggagagggttggattgttagtgtggacgatttagaagatataattggaggacatgtatggttaggttccatttgtatatttggtggaatctggcatatcttaaccaaaccctttgcgtgggctcgacgagcgcttgtatggtctggcgaagcttacttgtcttatagtttagctgctttatctgtttttggtttcaccgcttgttgttttgtctggttcaataataccgcttatcctagtgagttttatgggcctactggcccagaagcttctcaagctcaagcattcacttttctagttagagaccaacgtcttggggctaacgtcggatccgctcaaggacccacaggtttgggtaaatatctaatgcgttctccgactggagaggtcatttttggaggagaaactatgcggttttgggatctccgtgctccatggttggaacctctaaggggtcctaatggtttggacttgagtaggctgaaaaaagatatacaaccttggcaagaacgtcgttccgcggaatatatgactcatgctcctttaggttctttaaattccgtcggtggtgtagctaccgagatcaatgcagtcaattatgtttcgcctagaagttggttatccacctctcattttgttctaggattcttcctattcgtgggtcacttgtggcatgcgggaagggcccgtgcagctgccgcaggatttgaaaaaggaattgatcgggatttggaacctgttcttttcatgacccctcttaactga   [1422]
Agrostis             atgaaaatcttatattccctgaggaggttctaccacgtggaaacgctctttaatggaactttcgttttagctggtcgtgaccaagaaaccaccggctttgcttggtgggctgggaatgccagacttatcaatttgtccggtaagctacttggagctcacgtagcccatgccggattaatcgtattctgggccggagcaatgaacctatttgaagtggctcatttcgtaccagaaaagcccatgtatgaacaagggttaattttacttccacacttagctactctaggttggggagtagggccagggggagaagttctagatacttttccgtactttgtatctggagtacttcacctaatttcctccgcagtcttaggtttcggtggcatttatcacgcgcttctgggacccgagactcttgaggaatcttttccattttttggttatgtatggaaagatagaaataaaatgactacaattttgggtattcacctaattttgttaggtctaggtgcttttcttctagtactcaaggctctttattttggcggtgtatatgatacctgggcccctggggggggagatgtaagaaaaattaccaatttgacccttagccccagtgttatatttggttatttactaaaatctccttttgggggagaggggtggattgttagtgtagatgatttagaagatataattggtgggcatgtatggttgggcttcatttgtgtatttggcggaatttggcatatcttaaccaaacccttcgcatgggctcgccgtgcatttgtatggtctggagaagcttacttgtcttatagtttagctgctttatctgtctttggttttatcgcttgttgttttgtatggttcaataatacggcttatccgagtgagttttatggacccactgggccagaagcttctcaagctcaagcatttacttttctagttagagaccagcgtcttggagctaatgtgggatccgctcaaggacccacaggtttaggtaaatatctaatgcgttccccaactggagaggttatctttggaggggaaactatgcgtttttgggaccttcgcgctccatggttagaacctctaaggggccccaacggtttggacttgagtaggttgaaaaaagacatacaaccttggcaagaacgacgttcagcagaatatatgacccacgctcctttaggctctttaaattctgtgggtggcgtagctaccgagatcaatgcagttaattatgtctctcctagaagttggttatcgacttctcattttgttctaggattcttcttttttgtgggccatttgtggcatgcaggaagagcccgagctgctgcagcaggttttgaaaagggaatcgatcgtgatttggaacctgttctttacatgaaccctcttaactaa   [1422]
Lemna                atgaaaatcttatattccctgaggaggttctaccacgtggaaacgctctttaatggaactttagctttagctggtcgtgaccaagaaaccaccggttttgcttggtgggccgggaatgccagacttatcaatttgtccggtaaactacttggggctcacgtagcccacgctggattaattgtattttgggctggaggaatgaacctatttgaagtggctcatttcgtaccggaaaagcccatgtatgaacaaggattgattttacttccccatctagctactctaggttggggggtaggtccgggaggggaagttatagacactttcccatactttgtgtctggagtacttcacttaatttcctctgcagtcttaggctttggcggcatttatcatgcacttctgggacctgaaactcttgaagaatcctttccattctttggttatgtatggaaagatagaaataaaatgaccacaattttaggtattcacttaattttgttaggtctaggtgcttttcttttagtattcaaagctctttattttggtggtgtatatgatacctgggctcctggagggggagatgtaagaaaaattaccaacttgacccttaacccaagtgttatatttggttatttactaaaatctccttttggaggagaagggtggattgttagtgtggacgatttagaagatataattgggggacatgtatggttaggttccatttgtatacttggtggaatttggcatatcttaactaagccttttgcgtgggctcgccgcgcatttgtctggtctggagaggcttacttgtcttatagtttagctgctttatctgtctttggttttatagcttgttgttttgtctggttcaataatactgcttaccctagtgaattttatggtccaaccggcccagaagcttctcaagctcaagcttttacttttctagttagagaccaacgccttggggctaatgtgggctccgctcaaggaccgactggtttaggtaagtatctaatgcgttccccaacaggagagatcatttttggaggggaaaccatgcgtttttgggatctacgagctccttggttggaacctctaagaggtccaaatgggttggacttgagcaggctgaaaaaagatatacaaccttggcaagaacgccgttcagcagaatatatgactcacgctcctctaggttctttaaattccgtgggtggcgtagctaccgaaatcaatgcagtcaattatgtatctcctagaagttggttatctacttctcattttgttctaggattcttcttttttgtgggtcatttgtggcatgcgggaagggcccgtgcagctgcagcaggatttgaaaaaggaatcgatcgtgatttggaacctgttttgttcatgacccctcttagttga   [1422]
Phalaenopsis         atgaaaaccttatattccctgaggaggttctaccccgtggaaacgctctttaatggaactttagccttagtcggtcgtgaccaagaaaccaccggtttcgcttggtgggccgggaatgcgagacttatcaatttgtccggtaaactgcttggggctcacgtagctcatgccggattaattgtattctgggccggagcaatgaacctatttgaagtggctcatttcgtaccagagaagcccatgtatgaacaaggattgattttacttccacacttagctactctagggtggggagtaggtccggggggagaagttatcgacacctttccatactttgtatctggagtactccacttaatttcctctgcagtcttaggctttggcggtatttatcatgcacttctaggacctgaaactcttgaagaatcctttccattcttcggttatgtatggaaagatagaaataaaatgactacaattttgggtattcacttaattttattaggtataggtgcttttcttctagtacttaaggctctgtattttggaggcgtatatgatacctgggcacccggagggggagatgtaagaaaaattaccaacttgacccttagcccaagcgttatttttggttatttactaaaatctccttttgggggagaaggatggattgttagtgtggacgatttagaagatataattggaggacatgtttggttaggttccatttgtatacttggtggaatttggcatatcttaaccaaaccttttgcatgggctcgccgtgcatttgtatggtctggagaagcttatttgtcgtatagtttaggtgctctatctgtctttggtttcatcgcttgttgttttgtctggttcaataataccgcttatcctagtgagttttacggacctactgggccggaagcttctcaagctcaagcatttacttttctagtgagagaccaacgtcttggggctaacgtgggatccgcccaaggacccactgggttaggtaaatatctaatgcgttctccgaccggagaggttatttttgggggagaaactatgcgtttttgggatcttcgtgctccctggttagaacctctaagaggtcccaatggcttggacttgagtaggctgaaaaaagacatacaaccttggcaagaacgacgttcggcagaatatatgactcatgctcctttgggttctttaaattccgtgggtggcgtagctaccgagatcaatgcagtcaattatgtctctcctagaagttggttagctacctctcattttgttctaggatttttcctatttgtgggacatttgtggcatgcgggaagggcacgtgcagctgcagcggggtttgaaaaaggaatcgatcgtgatttggaacctgttctttccatgacccctcttagctga   [1422]
Dioscorea            atgaaaaccttatattccctgaggaggttctaccccgtggaaacgctctttaatggaactttagctttagctggtcgtgaccaagaaactaccggtttcgcttggtgggccgggaatgccagacttataaatttgtctggtaaactacttggggctcacgtagcccatgccggattaatcgtattctgggccggagcaatgaacctatttgaagtggctcatttcgtaccagagaaacccatgtatgaacagggattgattttacttccccacctagctactctgggttggggggtaggtccggggggggaagttatagacacctttccctactttgtatctggagtacttcacttaatttcttctgcagtcttaggctttggcggtatttatcatgcacttctcggacctgagactcttgaagaatcctttccattcttcggttatgtatggaaagatagaaataaaatgactacaattttaggtattcacttaattttgttaggtataggtgcttttcttctagtactcaaggctctttattttggtggtgtatacgatacttgggccccagggggaggagatgtaagaaaaattaccaacttgacccttagcccaagcgttatatttggttatttactaaaatccccttttgggggagaaggttggattgttagtgtggacgatttagaagatataattggggggcatgtatggttaggttctatttgtatacttggcggaatttggcatatcttaaccaaaccctttgcatgggctcgccgtgcatttgtatggtctggagaggcttacttgtcttatagtttaggtgctttatctgtctttggtttcatcgcttgttgtttcgtctggtttaataataccgcctatcctagtgaattttacggacccaccggaccagaagcttctcaagctcaggcatttacttttctagttagagaccaacgtctgggggctaacgtgggatccgcccaaggacctactgggttaggtaaatatctaatgcggtccccgaccggagaggttatttttggaggagaaactatgcgtttttgggatctccgtgctccttggttggaacctctaaggggtcccaatggtttggacttgggtagactgaaaaaagacatacaaccttggcaagaacgacgttcggcggaatatatgacccatgctcccttaggttctttaaattccgtgggtggcgttgctactgagatcaatgcagtcaattatgtctctcctagaagttggttggctacctctcattttgttctaggattcttcctatttgtgggacatttgtggcatgcgggaagggcccgtgcagctgcagcaggatttgaaaaaggaatcgatcgtgatttggaacctgttctttccatgacccctcttagctga   [1422]
Acorus               atgaaaaccttatattccctgaggaggttctaccccgtggaaacgctctttaatggaactttagctttagctggtcgtgaccaagaaaccactggtttcgcttggtgggccgggaatgccagacttatcaatttgtccggtaaactactcggggctcacgtagcccatgccggattaatcgtattctgggcaggagcaatgaacctctttgaagtggctcatttcgtaccagagaagcccatgtatgaacaaggattaattttacttccccatctagctactctaggttggggggtaggtccgggtggggaagttatagacacctttccatactttgtatctggagtacttcatctaatttcctctgcagtcttaggctttggcggtatttatcatgcgcttcttggacctgagactctagaagaatcctttccgttcttcggttatgtatggaaagatagaaataaaatgaccacaattttaggtattcatctaattttgttagggataggtgcttttcttctagtattcaaggctctttattttgggggtgtatatgacacctgggctcctggggggggagatgtaagaaaaataaccaacttaacacttagcccaagtgttatatttggttatttactaaaatctccctttggaggagaaggatggattgttagtgtggacgatttagaagatataattggaggacatgtatggttaggttccatttgtatacttggtggaatctggcatatcttgaccaaaccctttgcatgggctcgccgcgcatttgtatggtctggagaggcttacttgtcttatagtttaggtgctttagctgtctttgggttcatcgcttgttgtttcgtctggttcaataataccgcctatcctagtgagttttatggacctactgggccggaggcttctcaagctcaagcatttacttttctagttagagaccaacgtcttggggctaacgtgggatccgctcagggacctactggtttaggtaaatatctaatgcggtccccaacgggagaggtcatttttggaggagaaaccatgcgcttttgggatctccgtgctccttggttggaacctctaaggggtcccaatggtttggacttgagtaggctgaaaaaagacatacaaccttggcaagaacgacgttcggcggaatatatgactcatgctcctttagggtctttaaattccgtgggtggtgtagctaccgagatcaatgcagtcaattatgtctctcctagaagttggttagctacttctcattttgttctaggattcttcttttttgtgggtcatttgtggcacgcaggaagagcccgcgcagcggcagcaggatttgaaaaaggaatcgatcgtgatttagaacctgttctttccatgactcctcttaattga   [1422]
Drimys               atgaaaaccttatattccctgaggaggttctaccccgtggaaacgctctttaatggaactttagctttagctggtcgtgatcaagaaaccactggtttcgcttggtgggccgggaatgcccgacttatcaatttgtccggtaaactactcggggctcacgtagcccatgccggattaatcgtattctgggccggagcaatgaacctatttgaagtggctcatttcgtaccagagaaacccatgtatgaacaaggattgattttacttccccatctagctactctaggttggggggtaggtccgggtggggaagttatagacacttttccatactttgtatctggagtacttcacttaatttcctctgcagtcttaggctttggtggtatttatcatgcacttctcggacctgagactcttgaagaatcctttccattcttcggttatgtatggaaagatagaaataaaatgaccacaattttgggtattcacttaatcttgttaggtataggtgcttttcttctagtactcaaggctctttattttgggggcgtatatgatacctgggctcccggggggggagatgtaagaaaaattaccaacttgacccttagcccaagtgttatatttggttatttactaaaatctccctttggtggagaaggatggattgttagtgtggatgatttagaagatataattggaggacatatatggttaggttccatttgtatacttggtggaatctggcatatcttaactaaaccctttgcatgggctcgccgagcatttgtctggtctggagaggcttacttgtcttatagtttagctgctttatctgtctttggtttcatcgcttgttgtttcgtctggttcaataataccgcttatcctagtgagttttacgggcccactgggccagaagcttctcaagctcaagcatttacttttctagttagagaccaacgtcttggggctaacgtaggatccgctcaaggacctactggtttaggtaaatatctaatgcgttccccgaccggagaggtcatttttggaggagaaactatgcgtttttgggatctccgcgctccctggttggaacctctaaggggtcccaatggtttggacttgagtagactgaaaaaagacatacaaccttggcaagaacgacgttcggcggaatatatgactcatgctcctttaggttctttaaattctgtgggtggcgtagctacagagatcaatgcagtcaattatgtatcgcctagaagttggttagctacctctcattttgttctaggattcttcctattcgtgggtcatttgtggcatgcgggaagggcccgtgcagctgcagcaggatttgaaaaaggaattgatcgtgattttgaacctgttctttctatgacccctcttaactga   [1422]
Liriodendron         atgaaaaccttatattccctgaggaggttctaccccgtggaaacgctctttaatggaactttatctttagctggtcgtgaccaagaaaccaccgggttcgcttggtgggctgggaatgcccgacttatcaatttgtccggtaaactactcggcgctcacgtagcccatgccggattaatcgtattctgggccggagcaatgaacctatttgaagtggctcatttcgtaccagagaaacccatgtatgaacaaggattaattttacttccccatctagctactctaggttggggggtaggtccgggtggggaagttgtagacacctttccatattttgtatctggagtacttcacttaatttcctctgcagttttaggctttggcggtatttatcatgcacttctcggacctgagactcttgaagaatcctttccattcttcggttatgtatggaaagatagaaataaaatgaccacaattttgggtattcacttaatcttgttaggtataggcgcttttcttctagtactcaaagctctttattttgggggcgtatatgatacctgggctcccggggggggagatgtaagaaaaattaccaacttgacccttagcccaagtgttatatttggttatttactaaaatcgccctttgggggagaaggatggattgttagtgtggacgatttagaagatataattggaggacatgtatggttaggttccatttgtatacttggtggaatctggcatatcttaaccaaaccctttgcgtgggctcgccgcgcatttgtatggtctggagaggcttacttgtcttatagtttaggtgctttatctgtctttggtttcatcgcttgttgttttgtttggttcaataataccgcttatcctagtgagttttacgggcccaccgggccagaagcttctcaagctcaagcatttacttttctagttagagaccaacgtcttggggctaacgtgggatccgctcaaggacctactggtttaggtaaatatctaatgcgttccccgaccggagaggtcattttcggaggagaaactatgcgtttttgggatctccgcgctccctggttggaacctctaaggggtcccaatggtttggatttgagtaggctgaaaaaagacatacaaccttggcaagaacgacgttcggcggaatatatgactcatgctcctttaggttctttaaattccgtgggtggcgtagctaccgagatcaatgcagttaattatgtctctcctagaagttggttagctacctctcattttgttctaggattcttcctattcgtgggtcatctgtggcatgcgggaagggcccgtgcagctgcagcaggatttgaaaaaggaatcgatcgtgattttgaacccgttctttccatgacccctcttaactga   [1422]
Illicium             atgaaaaccttatattccctgaggaggttctaccccgtggaaacgctctttaatggaactttagctttagctggtcgtgaccaagaaaccaccggtttcgcttggtgggccgggaatgcccgacttatcaatttgtctggtaaactactcggggctcacgtagcccatgccggattaatcgtcttctgggccggagcaatgaacctatttgaagtggctcatttcgtaccagaaaagcctatgtatgaacaaggattgattttacttccccatctagctactctaggttggggggtaggtccgggtggggaagttatagacacctttccgtactttgtatctggagtacttcacttaatttcctctgcagtcttaggctttggcggtatttatcatgcacttctcgggcctgagactcttgaagaatcctttccattcttcggttatgtatggaaagatagaaataaaatgaccacaattttgggtattcacttaatcttgttaggtataggtgcttttctcctagtgctcaaggctctttattttggaggcgtatatgatacctgggctcctggggggggagatgtaagaagaattactaacttgacccttagcccaagtgttatatttggttatttactaaaatccccctttgggggagaaggctggattgttagtgtggacgatttagaagatataattggaggacatgtatgggtaggtgccatttgtatacttggtggaacctggcatatcttaaccaaaccctttgcatgggctcgccgcgcacttgtatggtctggagaagcttacttgtcttatagtttaggggctttatctgtctttggtttcatcgcttgttgtttcgtctggttcaataataccgcatatcccagtgagttttacggacccactgggccagaagcttctcaagctcaagcatttacttttctagttagagaccaacgccttggggctaacgtgggatccgctcaagggcctactggtttaggtaaatatctaatgcgttccccgacgggagaggtcatttttggaggagaaactatgcgtttttgggatctccgtgctccctggttggagcctctaaggggtcccaatggtttggacttgagtaggctgaaaaaagacatacaaccttggcaagaacgacgttcggcggaatatatgactcatgctcctttaggttctttaaattccgtgggtggcgtagctactgagatcaatgcagtcaattatgtctctcctagaagttggttagctacctctcattttgttctaggattcttcttattcgtgggtcacttgtggcacgcgggaagggcccgtgcagctgcagcaggatttgaaaaaggaatcgatcgtgattttgaacctgttctttccatgacccctcttaactga   [1422]
Chloranthus          atgaaaaccttatattccctgaggaggttctaccacgtggaaacgctctttaatggaactttagctttagctggtcgtgaccaagaaaccacaggttttgcttggtgggccgggaatgcccgacttatcaatttgtcaggtaaactactcggggctcacgtagcccatgccggattaatcgtattctgggccggagcaatgaacctatttgaagtggctcatttcgtaccagagaagccgatgtatgaacagggattgattttacttccccatctagctactctaggttggggggtaggtcctggtggggaagttatagacacctttccatactttgtatctggagtacttcacttaatttcctctgcagtcttaggctttggcggtatttatcatgcacttctcggacctgagactcttgaagaatcctttccattcttcggttatgtatggaaagatagaaataaaatgaccaccattttgggtattcacttaatcttgttagggataggtgcttttcttctagtactcaaggctctttattttgggggcgtatatgatacctgggctccaggggggggagatgtaagaaaaattaccaacttgacccttagcccaagtgttatatttggttattcactaaaatcaccctttgggggagaaggatggattgttagtgtggacgatttagaagatataattggaggacatgtctggttaggttccatttgtatacttggtggaatctggcatatcttaaccaagccctttgcatgggctcgccgcgcatttgtatggtctggagaggcttacttgtcttatagtttaggtgctttatctgtctttggtttcatcgcttgttgtttcgtctggttcaataataccgcttatcctagtgagttttacgggcctaccgggccagaagcttctcaagctcaagcatttacttttctagttagagaccaacgtcttggggctaacgtgggatccgctcaaggacctactggtttaggtaaatatctaatgcgttccccgactggagaagtcatttttggaggagaaactatgcgtttttgggatctacgtgccccttggttggaacctctaaggggtcccaatggtttggacttgagtaggctgaaaaaagacatacaaccttggcaagaacgacgttcggcagaatatatgactcatgctcctttaggttctttaaattccgtgggtggcgtagctaccgagatcaatgcagtcaattatgtctctcctagaagttggttagctacctctcattttgttctaggattcttcctattcgtgggtcatttgtggcatgcgggaagggcccgtgcagctgcagcaggatttgaaaaaggaatcgatcgtgattttgaacctgttctttccatgacccctcttaactga   [1422]
Nymphaea             atgaaaaccttatattccctgaggaggttctaccccgtggaaacgctctttaatggaactttagctttagctggtcgtgaccaagaaaccaccggtttcgcttggtgggcggggaatgcccgacttatcaatctgtccggtaaattactcggagctcacgtggcccatgccggattaatcgtattctgggctggagcaatgaacctatttgaagtggctcatttcgtaccagagaagcctatgtatgaacaaggattgattttacttccccatctagctactctaggttggggggtaggtcctggtggggaagttgtagacacctttccatactttgtatctggagtacttcacttaatttcctccgcagtcctaggctttggcggtatttatcatgcgcttcttggacccgagactcttgaggaatcctttccattcttcggttatgtatggaaagatagaaataaaatgaccacaattttgggtattcacttaatcttgttaggtctaggcgcttttcttctagtgttcaaggctctttattttgggggcgtatatgatacctgggcccctggcggtggagatgtaagaagaattaccaacttgacccttagcccaagtattatatttggttatttactaaagtctccctttgggggagaaggctggattgttagtgtggacgatttagaagatataattggaggacatgtatggttaggttccatttgtatacttggtggaatctggcatatcttaaccaaaccctttgcgtgggctcgccgtgcatttgtatggtctggagaagcttacttgtcttatagtttaggggctttatccgtctttggtttcactgcttgttgtttcgtctggttcaataataccgcttatcctagtgagttttacgggcctactgggccggaagcttctcaagctcaagcatttacttttctagttagagaccaacgtcttggggctaacgtgggatccgctcaaggacctactggtttaggtaaatatctaatgcgttccccgaccggagagattatttttgggggggaaactatgcgtttttgggatctccgtgctccctggttggaacccctaaggggacctaacggtttggacttgagtaggttgaaaaaagacatacaaccttggcaagaacgacgttcggcggaatatatgactcatgctcctttaggttctttaaattccgtgggtggtgtagctacagagatcaatgcagtcaattatgtctctcctagaagttggttagctacctctcattttgttctaggattcttcttttttgtgggtcatttgtggcatgcgggaagggcccgtgcagctgcagcaggttttgaaaaagggatcgatcgcgattttgaacctgttcttttcatgactcctcttaattga   [1422]
Amborella            atgaaaaccttatattccctgaggaggttctaccccgtggaaacgctctttaatggaactttagctttagctggtcgtgaccaagaaaccacaggttttgcttggtgggccgggaatgcccgacttatcaatttgtctggtaaattactcggggctcacgtggcccatgccggattaatcgtattctgggcgggagcaatgaatctatttgaagtggctcattttgtaccagagaaacctatgtatgaacaaggattaattttacttccccatctagctactctaggttggggggtaggtcctgggggggaagttatagacacctttccatactttgtatctggagtacttcatttaatttcctctgcagtcctaggctttggtggtatttatcatgcacttcttggacctgagactcttgaagaatcctttccattcttcggttatgtatggaaagatagaaataaaatgaccactattttgggtattcacttaattttattaggtgtaggcgcttttctcctagtgttcaaggctctttattttggaggcgtatatgatacctgggcccccggtggcggagatgtaagaaaaataaccaacctgacacttagcccaagtgttatatttggttatttgctaaaatctccttttgggggagaaggatggattgttagtgtggatgatttagaagatataattggaggacacgtatggttaggtttcatttgtatacttggtggaatatggcatatcttaaccaaaccttttgcgtgggctcgccgcgcatttgtatggtctggagaagcttacttgtcttatagtttgggggctttatctatctttggtttcattgcttgctgtttcgtctggttcaataatacggcttatcctagtgagttttacggtcctaccggcccagaagcttctcaagctcaagcgtttacttttctagttagagaccaacgtcttggggctaacgtaggatctgctcaaggacccaccggtttaggtaaatatctaatgcgttctccaactggggaggtcatttttggaggagaaactatgcgcttctgggatctccgtgctccctggttggaaccactaaggggtcccaacggtttggacttgagtaggctgaaaaaagacatacagccctggcaagaacgacgttcggcggaatatatgactcatgctcctttaggttctttaaattccgtgggcggcgtagctacagagatcaatgcagtcaattatgtctctcccagaagttggttagctacctctcattttgttctaggatttttcctattcgtgggtcatttgtggcatgcaggaagggcccgtgcagctgcagcaggatttgaaaaaggaatcgatcgtgattttgaacctgttctttccatgactcctcttaactga   [1422]
Pinus                atgaaaaccttatattccctgaggaggtcctaccccgtggaaacgctctttaatggaactatagctttagctggtcgtgatcaagaaaccactggtttcgcttggtgggccggtaatgcccgacttatcaatttgtcgggtaaattgcttggggctcacgtggctcatgccggattaattgtattctgggccggagcaatgaacctattcgaagtggctcatttcgtaccggaaaaacctatgtatgaacaaggattgattctgcttccccatctagctactctaggatggggagtcggtcctggtggggaaatcgtggacacttttccatattttgtatctggggtacttcacttaatttcttctgcggttttaggttttggtggtatttatcatgcactcataggacccgaaactttagaagaatcttttccattctttggctatgtatggaaagatagaaacaaaatgaccacaattttgggtattcacctaatcttgctaggtgttggtgcttttcttccagtgctaaaagctttgtattttggaggtgtatatgatacttgggctcccggcggtggagatgtaagaaaaattacgaacccgacacttaacccaagtgctatatttggttatttactgaaatctcctttcggaggagaaggatggatcgttagcgtggacaatctagaagatgtaattggaggacatgtatggttaggttccatttgtatcttcggtggtatctggcatatcttaaccaaaccttttgcatgggctcgccgtgcattcgtatggtccggagaagcttatttgtcctatagtttagcggctctatccctctttggttttattgcttgttgttttgtttggttcaacaataccgtttatcccagtgaattttatgggcccaccggcccagaagcctctcaagctcaagcgtttacttttttagttagagaccaacgtcttggagctagtgtggggtctgcccaaggacctactggtttaggtaaataccttatgcgttctccgactggagaaattatctttggaggggaaacgatgcgtttttgggatctccgtgctccttggttggaacccctaaggggccctaatggtttggatctgagcaagttgagaaaagacatacagccttggcaggaacgacgttcagcagaatatatgactcatgctcctttaggttctttaaattctgtgggtggtgtagctaccgaaatcaatgcggtgaattatgtctctccccgaagttggttatccacctcccatttcgttctaggatttttcttcttcgtaggtcatttgtggcatgcgggaagggctcgtgcagctgcagcaggatttgagaaagggattgatcgtgatttcgaacctgtcctttccatgactcctcttaactga   [1422]
Ephedra              atgaaaaccttatattccccgaggaggttttaccccgtggaaacgctctttaatggaactcttactttagctggtcgtgatcaagaaactacagggtttgcttggtgggccggtaatgctagactaatcaatttatctggtaaattacttggagctcacgtgtctcatgctggactaattgtgttctgggccggagctatgaaccttttcgaggtggctcattttatacctgaaaaacctatgtatgaacaagggttaattttacttcctcatctcgctactctagggtggggagtaggtcctggtggagatgttgtcgacactttttctttttttgtatcaggagtacttcatataatttcttctgccgttctaggcttcggtggtctttaccacgcccttataggtcctgaaacgttagaagagtcttttccttttttcggttatgcttggaaggatagaaataaaatgactaccattttgggtattcatctcatcttactcggtgctggttcttttcttctcgtgctaaaagctctctattttggaggtatatatgatacctgggctccgggtggtggagatgtaagaaaaataacaaatatgacccttaaccccaatactatttttagttatttactgaaatctccttttggaggagaaggatggattgttagtgtaaacaatatggaagatttaattggaggacatttctggttgggttcaatttgtttcttcggtggtatttggcacatattaactaaaccttttgcatggactcgtcgtgcttttgtttggtctggcgaagcttatctatcatatagcttagcggctctttctttgtttggttttattgcttgctgtttcgtttggtttaataatacagcgtatcccagcgagttttatgggcctactggcccagaagcttctcaagctcaagcttttactttcttagttagagaccaacgtcttggagctagtgtaggatctgcccaaggaccaactggattgggtaaatatcttatgcgttcccctactggggaaattatttttggtggggagactatgcgtttttgggatcttcgggccccttggttagaacctcttagaggtcctaatggtttagaccttaataaattaaaaaaagatatacaaccttggcaagaacggcgttcagccgaatatatggcgcatgctcctttaggttctttaaactcagtaggcggtgtggctactgaaataaatgcagtaaattttgtttctccccgaagctggttagctacttcgcattttgttctaggattttttttctttgtaggtcatttgtggcatgcgggaagagctcgtgcagccgcagcaggttttgaaaaggggattgaccgagatttagaacctgtcctgtttatgacccctctaaactaa   [1422]
Gnetum               atgaaaaccttatattccccgaggaggttttaccccgtggaaacgctctttaacggaactcttactttagccggtcgtgaccaagaaactacaggttttgcgtggtgggccggcaatgccagactcatcaatttatcgggtaaattacttggagctcacgtatctcatgctggattaattgtattctgggcaggttcaatgaaccttttcgaagtagctcattttataccggaaaaaccgatgtatgaacaaggattaattttacttcctcatctagccactctaggatggggagtaggtccgggtggagaaatcgtggacacgtttccttattttgtgtcgggagtactccatttaatttcatccgcagttttaggctttggtggtatttatcatgcgcttataggccctgaaaccttagaagaatcttttcctttttttggttacacgtggaaagataggaataaaatgaccaccattttgggtattcacctcattctactgggggctggcgcttttcttctcgtatttaaagctttgtttttcggcggtatatacgatacctgggctccaggtggaggagatgttagaaaaatcacaaatttgactcttagccccaacattattttcggttatttacttaaatctccttttgggggagagggttggatcgttagtgtggacaatctagaagatctaattggaggacatttctggttgggttccatatgtatctttggcggtatctggcatatcttaactaaaccttttgcttggactcgtcgcgcctttgtgtggtctggcgaagcttatttatcgtatagtttaggtgctctctctgtctttggttttatcgcttgctgctttgtttggtttaataatacagcgtatcccagtgaattctacgggcccactgggccagaagcttctcaggctcaagcatttacttttctagtccgagaccagcgtctcggagctagcgtaggatctgctcaaggaccaaccggtttgggtaaatatcttatgcgttctcctaccggagagattatcttcggaggagaaaccatgcgtttttgggatcttcgtgccccctggttagaaccgttaaggggtcctaatggtttagacctgagtaaattaaaaaaagatatacaaccttggcaagaacgacgctcggccgaatatatgacacatgctcctttaggctctttaaattcagtaggcggtgtagctactgaaataaatgcagtaaactttgtttctcctcgaagttggttagccacttctcactttgttctaggattttttttctttgtaggtcatttgtggcatgcaggtcgtgctcgtgcagccgcagcaggttttgaaaaaggaattgatcgcgatttagaacccgtcctttttatgactcctcttaactaa   [1422]
Welwitschia          atgaaaaccttatattccccgaggaggttctaccccgtggaaacgctctttaatggaactcttactttagctggtcgtgaccaagaaactacaggttttgcttggtgggctggcaatgctagactaatcaatttatcaggtaaattactgggagcccacgttgctcatgccggattaattgttttttgggcgggtgcaatgaatcttttcgaagttgcccattttataccagaaaaaccaatgtatgaacaaggattaattttacttccccatctagctactctaggatggggggtaggtcctggtggagaaattgtagacacttttccttattttgtatcaggaatacttcatttaatttcttctgcagttctaggcttcggtggtatttaccatgcactcataggacccgaaacattagaagagtcttttcctttttttggttatgcatggaaagatagaaataaaatgaccactattttgggtattcaccttattttactaggggctggcgcttttcttctagtgctaaaagctttgttttttggcggtatatatgatacctgggctcctggtggtggagatgtgagaaaaataacgaatcttactttaagtcccaacactatttttggttttttactgaaatctccttttgggggagaaggttggatcgttagcgtagacaatctagaagatataattggaggccatttctggctgggttcaatgtgtatcttcggtggtatctggcacattttaactaaaccttttgcgtggactcggcgtgcttttgtatggtctggagaagcttatctatcttatagtttagcagctctttctgtctttggtttcattgcttgttgttttgtttggtttaacaatacagcatatcccagcgaattctacgggccgaccgggcctgaagcttctcaggctcaagcttttacttttctagttcgagaccagcgtctcggagctagcgtaggctcggcccaaggacctactggtttgggtaaatatcttatgcgttctcctaccggagaaattatctttggaggggaaactatgcgcttttgggaccttcgtgctccctggttagaacctctaaggggtcctaatgggttagacctgagtaaattgaaaaaagacatacaaccttggcaagaacgacgctcggctgaatatatgacccatgctcctttaggttctttaaattcagtaggtggtgtagctactgaaataaatgcggtaaattttgtttctccccgaagttggttagctacttctcattttgttttaggatttttcttctttgtaggtcatttatggcatgcaggacgcgctcgtgcagctgcagcaggttttgaaaaaggaattgaccgtgatttagaacctgtcctttttatgactcctcttaactaa   [1422]
Cycas                atgaaaaccttatattccctgaggaggttctaccccgtggaaacgctctttaatggaactctagctttagctggtcgtgaccaagaaaccaccggtttcgcttggtgggccggtaatgctcgacttatcaatttgtctggtaaattacttggggcccacgtagcccatgccggattaattgtattctgggctggagcaatgaacttatttgaagtggctcatttcgtaccggaaaagcctatgtatgaacaaggattgattttacttccccatctagctactctaggatggggagtaggtcctggtggggaagtcgtggacacttttccatattttgtatctggggtacttcacttgatttcctctgcagttctaggtttcggtggtatttaccatgcacttataggacccgaaactctcgaggaatcccttccattttttggttatgtatggaaagatagaagcaaaatgaccacaattttaggtattcacctaatcttgctaggtgttggtgcttttcttctagtgctcaaggctttgtattttggaggtgtatatgatacctgggctcctggtggtggggatgtaagaaaaattacgaacctgactcttagcccaagtgttatatttggttatttactcgagtccccctttgggggagagggatggattgttagtgtggacaatctagaagatataattgggggacatgtatggttaggttctatttgtatcttcgggggtatctggcatatcttaaccaaaccttttgcatgggcccgtcgtgcgtttgtatggtctggagaagcttacttgtcttatagcttaggggctctctctgtctttggtttcattgcttgttgttttgtttggttcaacaatacagcttatcccagtgaattctatgggcctaccggcccagaagcctctcaagctcaagcgttcacttttctagttagagaccaacgtcttggagctaatgtggggtccgcccagggacctaccggtttgggtaaataccttatgcgttctcctaccggagagattatcttcggaggagaaacaatgcgcttttgggatcttcgtgctccctggttggaacctctaaggggtcctaatggtttggacctgagtaggctgaaaaaagacatacagccttggcaagaacgacgttcggcggaatatatgactcatgctcctttgggttctttgaattccgtgggtggtgtagctaccgagattaatgcggtaaattatgtatctccccgaagttggttggctacctctcattttgttttaggatttttctttttcgtgggccatttgtggcatgcgggaagggctcgtgcagctgcagcaggattcgagaaagggattgatcgtgatttcgaacctgtcctttccatgaaccctcttaactag   [1422]
Ginkgo               atgaaaaccttatattccccgaggaggttctaccccgtggaaacgctctttaatggaactctagctttagctggtcgtgaccaagaaaccacaggtttcgcttggtgggccgggaatgctcgacttatcaatttgtccggtaaattactcggggctcacgtggctcatgccggattaattgtattctgggccggagcaatgaacctatttgaagtggctcatttcgtaccggaaaagcctatgtatgaacaaggattgattttacttccccatctagctactctaggatggggagtaggtcctggtggggaaatcgtggacacttttccatactttgtatctggggtactccacttaatttcctctgcagttttaggttttggtggtatttatcacgcacttataggacccgaaactttggaggaatccttcgcattttttggttatgtatggaaagataggaacaaaatgaccacaattttgggtattcacctaatcctgctaggtgttggtgcttttctcctagtgctcaaggctttgtattttggaggtgtatatgatacctgggcccctggtggtggagatgtaagaagaattacgaacctgactcttgacccaagtgttctatttggttatttgcttaagtccccctttggtggagagggatggattgttagtgtggacaatctagaagatataatcggaggacatgtatggttaggttccatttgtatcttcggcggtatctggcacatcttaaccaaaccttttgcatgggctcgtcgtgcgtttgtatggtccggagaagcttacttgtcctatagtttaggagccctagctgtgtttggtttcattgcttgttgttttgtctggttcaacaatacagcttatcccagtgaattctatgggcctaccggcccagaagcctctcaagctcaagcgtttacttttctagttagagaccaacgtctcggagctaatgtggggtctgcccaaggacctaccggtttaggtaaataccttatgcgttctcctaccggagaaattatcttcggaggagaaacaatgcgtttttgggatcttcgtgctccctggttggaacctctaaggggtcctaatggtttggacctgagtaagttgaaaaaagacatacagccctggcaagaacgacgttcggcggaatatatgactcatgctcctttaggttctttgaattccgtgggtggtgtagctactgagatcaatgcggtaaattatgtctctccccgaagttggttagctacctctcattttgttctaggatttttcttctttgtaggtcatttgtggcatgcgggaagggctcgtgcagctgcagcaggattcgagaaaggaattgatcgtgattttgaacctgtcctttctatgacccctcttaactag   [1422]
Angiopteris          atgaaaaccttgtattccctgaggaggttctaccccgtggaaacgctctttaatggaactttatctttaggtggtcgtgaccaagaaaccacaggtttcgcttggtgggctggtaatgcccgtcttattaatttgtctggtaagttacttggtgctcatgtagctcatgctggattgattgtattctgggccggggcaatgaacttattcgaggtagctcactttgtcccggaaaagcctatgtatgaacaaggattgattttacttccccatttagcaactttaggatggggagtaggtcctggtggagaagttatagatacttttccatactttgtatctggagtacttcatttaatatcttctgctgttttaggttttggaggtatttatcatgcacttattggccctgaaactttagaagaatcttttccattctttggttatgtgtggaaagataagaacaaaatgaccactattttaggtattcacttaattctgttaggtgctggtgcttttttattagtgttcaaagctctatattttggaggtgtatatgatacatgggcgcctggaggtggggatgtaagaaagattacgaaccttactcttagtccaagtgttatattcggttatttactcagatctccatttggtggagaaggatggattgtgggtgtagacaatttagaagatataattggtggccatgtgtggttgggatctatttgtattttcggtgggatttggcacatcctaaccaaaccttttgcatgggctcgtcgtgcttttatatggtctggagaagcttacttgtcatatagtcaaggagctctttctatttttggttttaccgcttgttgtttcgtctggttcaataacacagcataccccagtgagttttatggacctactggtccagaagcttctcaagctcaagcatttaccttcttagtgagagatcaacgtcttggagctaacatcggctctgctcaaggacctactggtttaggtaaatatcttatgcgttctcctacaggagaaataatcttcggaggagaaacaatgcgtttttgggatcttcgtgctccgtggttggaaccactaaggggtcctaatggcttagatctgagtaagttgaagaaggatatacaaccttggcaagaacgacgctcggcggagtatatgactcatgctcctttgggttctctaaactctgtaggtggagtagctaccgaaatcaatgctgtaaactatgtctctcccagaagttggttatctacttctcatttcgttctaggattctttttcttcgtaggtcacttatggcatgcggggagagctcgtgcagccgcagctggatttgagaaaggaatcgatcgtgatactgaacccgttctttccatgacacctcttaattag   [1422]
Adiantum             acgaaaatcttgtattccccgaggaggttttaccccgtggaaacgctctttaatggaactctctcgctgggtggtcgcgatcaggaaaccacgggttttgcttggtgggcggggaacgcccggttgattaatttgtctggtaaattgcttggtgcccacgtagctcatgctggtctgattgtattttgggctggagctatgaatttatttgaagtagctcacttcgtatcagagaagcctatgtatgagcagggattaattctacttccccacttggcaaccctgggttggggggtaggtcctggcggggaagtggccgataccttcccttactttgtttccggagtgctacatttgatttcttccgcagttttgggttttggaggcatatatcatgctttgattggtcccgaaactctggaagaatcttttcctttctttggttacacttggaaggataaaaataagatgactacaattctcggtattcatctaatattactaggtttcggcgctttcctactggttttcaaagcactctatttcggagggttgtatgatacatgggcacccggtggcggagatgtaagagaaattacgaatcttactctaaaccccaatattatctttggttacctactaaagtctccgtttggcggagagggatggattgcgagtgtagataatctagaagatattatcgggggacatgtgtggctcggatccatctgtattttcggcgggatttggcacatattaacaaaaccgtttgcctgggctcgtcgagcttttgtgtggtccggggaggcttatttatcctacagcttgggagctctagccatatttggcttcactgcctgctgtttcgtctggttcaacaacacagcatatcctagtgaattttatggtcccaccggtccagaagcttctcaagctcaagcttttaccttcctcgttagagaccaacgtctcggcgccaacataggttctgcccagggacctactgggttaggaaaatacctaatgcgttcccccaccggagaaattatttttgggggcgaaacaatgcgcttctgggatcttcgtgctccttggttagaacctctaagaggtccaaatggtttagatcttggtaagttgaaaagggatatacagccatggcaggagcgacgatctgcggaatatatgactcatgcacccttaggctccttaaactctgtaggcggggtagctaccgagattaatgctgtaaactatgtatctccccgaagttggttagcaacttctcactttgttttgggattctttttctttgtgggccatctatggcacgcaggtagggctcgtgcagccgcagccggctttgaaaaaggaattgaccgcgataccgaacccgttctttctatgacaccccttaattaa   [1422]
Alsophila            acgaaaaccttgtatttcccgaggaggtcttaccccgtggaaacgctctttaatggaaccctctctctgggtggtcgcgatcaggaaaccacaggtttcgcttggtgggccggtaacgctcgactcattaatctgtctggtaaattacttggtgcccacgtggctcatgctggtttgattgtattttgggccggagctatgaatctatttgaagtggctcattttgtttcagaaaagcctatgtatgaacaaggtttaatcttacttcctcacctagctaccctgggttggggagtaggtcccgggggggaagtcaccgatactttcccatattttgtttccggagtacttcatttgatctcctccgcagttctagggtttgggggcatctatcatgctctgattgggcccgaaactttggaagaatcctttccattctttggctatatatggaaagataaaaataagatgactacaattctaggtatccatttaatactattaggcgtcggtgccttcctcttagtgttcaaagcactgtattttggaggtttatacgatacatgggcacctggaggcggggatgtaagaaagattacaaatctcaccctaagtccgaacgttatctttggttatctactaaaatccccctttggtggagaaggctggattgtaagtgtagataatctagaagatattattgggggacatgtctggttgggctctatttgtatttttgggggaatctggcacatattaacaaaaccatttgcttgggctcggcgtgctttcgtatggtccggagaagcttattcgtcctacagtttaggagctcttgccatcttcggtttcaccgcttgttgcttcgtctggttcaacaacacagcatatcctagtgaattttatggtcccactggcccagaagcttctcaggctcaagcttttacctttcttgtcagggaccaacgtctcggtgccaacataggttctgctcagggacctaccgggttgggtaaatatctgatgcgttcccccacgggagaaatcatatttggaggcgaaaccatgcgtttctgggaccttcgtgctccttggttggaacccttaagaggtcctaatggtttggatcttagtaagctaaagagagatatacaaccgtggcaggagcgacgatccgcagagtatatgactcatgcgcccttgggttctttaaactccgtgggtggagtagctaccgagatcaatgccgtgaactatgtctctcctcggagttggttggcgacttctcattttgttctcggattctttttcttcgtgggccacctatggcatgcaggaagggctcgtgcagctgcagccgggtttgaaaaaggaattgaccgtgataccgaacccgttctttctatgacaccccttaattga   [1422]
Psilotum             atgaaaaccttgtattccctgaggaggttctaccccgtggaaacgctctttaatggaactttatcgttaggtggtcgtgatcaagaaaccacaggttttgcttggtgggctggtaatgcgcggcttacaaacctgtctggcaaattacttggtgctcatgtagctcatgccggtttaattgtattctgggctggagcaatgaacttatttgaagtagctcattttgttccggagaagcctatgtatgaacagggattgattctacttccccatctagctaccttgggatggggagtaggacccggtggagaagtcatagatacttttccatactttgtatctggagtacttcacctagtatcttccgcagttttaggttttggtggtatttatcatgcacttattggcccagaaactttggaagaatctttcccattcttcggttacgtatggaaggataagagtaaaatgaccactattctaggtattcatttaatactattgggtgctggtgctttccttttagtattaaagtctgtgtactttggcggtgtctatgacacatgggcacccggaggtggggatgtaagaaaaattacaaaccttactcttagtccaagtattctttttggttatctacttaaatccccgtttggaggagagggatggattattagtgtggacaatttagaagatataattggaggccatgtttggttgggatccatttgcatctttggtggaatatggcatatcttaaccaaaccttttgcatgggctcgtcgtgctttcgtgtggtccggagaagcttacttgtcttatagcttaggagctctttccatttttggttttactgcttgctgctttgtttggttcaataatacagcttatcctagtgaattctatggaccaactggtccagaagcttctcaagctcaagcatttaccttcttggttagggaccaacgccttggagctagcataggttctgcccaaggaccgacaggtttgggtaaatatctcatgcgctctcctacaggagagatcatttttgggggagaaaccatgcgtttctgggatcttcgtgctccatggttggagcccttaagaggacccaatggtttagatctcaataagttgagaagggatatacaaccttggcaggaacgacgttcggcagaatatatgactcatgctcctttgggttctttgaattctgtgggtggagtagctactgagataaatgctgtgaactatgtatctcctcgaagttggttagccacttcccatttcgttctaggtttcttcttttttgtaggtcatttatggcacgcgggaagagctcgggccgctgcagctggattcgagaaaggaattgatcgtgatactgaacctgttctttcgatgacaccccttaactaa   [1422]
Equisetum            atgaaaatcttgtattccctgaggaggttttaccccgtggaaacgctctttaatggaactttatctatagcaggtcgtgaccaagaaactacaggttttgcttggtgggctggcaatgctcgacttatcaatctttcgggtaagttgttgggtgcgcatgttgctcatgctggtttgattgtattctgggcgggtgctatgaatttatttgaggttgctcattttgttccggaaaaacctatgtacgaacaaggattgatcttattacctcatttagctactcttggatggggtataggtcctggtggagaggttatcgatacttttccctatttcgtatcaggtgtacttcacttgatatcttcagcagttttagggtttggaggtgtttatcatgcactaattggacccgaaactttagaagaatcatttccattttttgggtatgtgtggaaggataaaaataaaatgactactattttgggtattcatttaattctactaggcgctggtgcgtttttgctagtattaaaagctctttattttggtggtgtatatgatacatgggcccctgggggtggggatgtacgtaaaataaccaacttaactctaagtccaagtgttatttttggttatttacttaaatcaccttttggtggagaaggatggatcgttagtgtcgataatttggaagatatcattggtggacatgtctggttaggttctatctgtatttttggtggaatctggcatattttgactaaacccttcgcttgggctcgccgtgcttttgtatggtctggtgaagcttatctttcttacagtctcgcagcactttctgttttcggttttatcgcatgttgttttgtttggtttaacaatacagcttatcctagtgagttttatggtcctaccggtccagaagcttcacaagcccaagcatttacctttttagttagagatcaacgacttggcgctaatataggttctgcccagggacctactggtttaggtaaatatcttatgcggtctccaacaggggaaattatttttggaggcgaaacaatgcgtttctgggatctccgcgctccttggctagagcctttgagaggtcctaatggtttggattcaagtaagttgaaaaaagatattcaaccttggcaagaaagacgttcggcggagtatatgactcatgctcctctaggttccttaaattccgtaggtggtgtagctactgaaattaatgctgttaactatgtgtctccacgaagttggttgtcaacttctcattttgtattgggattctttttatttgtaggtcacttatggcatgcaggacgagctcgtgccgctgccgctgggtttgaaaaaggaatcgatcgtgatactgaacctgttctttctatgacacctttgaattag   [1422]
Isoetes              atgaaaaccttgtattccccgaggaggttctaccccgtggaaacgctctttaatggaaccttggctttaggcggtcgtgatcaagaaaccactggctttgcttggtgggccggtaatgcccgacttataaacttatctggtaaattgcttggtgcccacgtggctcatgccggattgattgtgttctgggctggagcgatgaacttatttgaagtagctcatttcgtaccggaaaagcctatgtatgaacaaggtttaattctacttccccatctggctactttgggatggggagtaggtcctggcggagaagttgtagataccttcccatacttcgtatccggagtacttcacttaatctcttccgcagttttaggttttgggggtgtttatcacgcacttatcggacccgaaactttagaagaatcctttccatttttcggttatgtatggaaagataagaacaaaatgaccactattttaggtattcacctaatcttgctaggtgttggtgctctccttctagcgttcaaagccttgtattttgggggcgtatatgatacttgggctcccggtggtggagatgtaaggaaaataacaaatcttacccttagtccaagtgttatattcggttatttactcaaatcacctttcggtggagaaggttggattgttagtgtagacaatttggaagatataattgggggacatgtttggttaggttccatttgtattttcggtggaatctggcacattctaaccaaaccttttgcatgggctcgtcgtgctttcgtatggtctggagaagcttacttatcttatagtttaggggctcttgccgtctttggtttcatcgcttgttgcttcgtttggtttaacaatacagcttatcctagcgaattttatggtcctactggtccagaggcctctcaagctcaagcttttacctttctggttagagaccaacgccttggagctaacgtaggttctgctcaaggacccactggtttaggtaaataccttatgcgttcccccaccggagagattatttttgggggagaaacgatgcgcttctgggatcttcgtgctccatggttggaacccctaaggggtcctaatggtttggatttaaataagttggaaaaagacatacagccttggcaggaacgacgctcggcggaatatatgactcatgcccctttaggttctttgaattccgtaggtggagtagctactgaaattaatgcagtgaactatgtttctcctcggagttggttagctacctcccattttgttctaggattctttttctttgtaggtcatttatggcatgcaggaagagctcgtgcagctgcagccggatttgagaaaggaattgaccgtgattccgaacctgtcctttttatgacaccccttaactag   [1422]
[truncated: 1,271,452 more chars]
